# Supplementary material for: Efficient soft-chemical synthesis of large van-der-Waals crystals of the room-temperature ferromagnet 1T-CrTe2
Source: J Mater Chem A Mater. 2024 Dec 10;13(21):15798–809. doi: 10.1039/d4ta05649c (PMC11629937; doi:10.1039/d4ta05649c)
Supplement: TA-013-D4TA05649C-s002 [file TA-013-D4TA05649C-s002.cif]

# Supplementary Information (SI) for Journal of Materials Chemistry A.
# This journal is © The Royal Society of Chemistry 2024

####################################################################### 
# 
# This file contains crystal structure data downloaded from the 
# Cambridge Structural Database (CSD) hosted by the Cambridge 
# Crystallographic Data Centre (CCDC).
# 
# Full information about CCDC data access policies and citation 
# guidelines are available at http://www.ccdc.cam.ac.uk/access/V1 
# 
# Audit and citation data items may have been added by the CCDC. 
# Please retain this information to preserve the provenance of 
# this file and to allow appropriate attribution of the data. 
# 
#######################################################################

data_crte2
_database_code_depnum_ccdc_archive 'CCDC 2376663'
loop_
_audit_author_name
_audit_author_address
'Kai D. Roeseler'
;University of Geneva
Switzerland
;
_audit_update_record             
;
2024-08-09 deposited with the CCDC.	2024-11-14 downloaded from the CCDC.
;


# start Validation Reply Form
_vrf_PLAT097_crte2               
;
PROBLEM: Large Reported Max.  (Positive) Residual Density      11.62 eA-3  
RESPONSE: Attempts were made to better the data integration and absorption correction but despite our greatest
efforts, the data quality remains low. However, none of the remaining density is situated in positions
where additionnal atoms could be.
;
_vrf_PLAT971_crte2               
;
PROBLEM: Check Calcd Resid. Dens.  0.56Ang From Te01           10.57 eA-3  
RESPONSE: Attempts were made to better the data integration and absorption correction but despite our greatest
efforts, the data quality remains low. However, none of the remaining density is situated in positions
where additionnal atoms could be.
;
_vrf_PLAT972_crte2               
;
PROBLEM: Check Calcd Resid. Dens.  2.35Ang From Te01           -5.64 eA-3  
RESPONSE: Attempts were made to better the data integration and absorption correction but despite our greatest
efforts, the data quality remains low. However, none of the remaining density is situated in positions
where additionnal atoms could be.
;
# end Validation Reply Form


_audit_creation_date             2024-08-09
_audit_creation_method           
;
Olex2 1.5
(compiled 2023.08.24 svn.re1ec1418 for OlexSys, GUI svn.r6817)
;
_shelx_SHELXL_version_number     2019/3
_chemical_name_common            CrTe2
_chemical_name_systematic        'Chromium Ditelluride'
_chemical_formula_moiety         'Cr Te2'
_chemical_formula_sum            'Cr Te2'
_chemical_formula_weight         307.20
_chemical_melting_point          ?
_chemical_oxdiff_formula         'Cr Te2'
loop_
_atom_type_symbol
_atom_type_description
_atom_type_scat_dispersion_real
_atom_type_scat_dispersion_imag
_atom_type_scat_source
Cr Cr 0.3209 0.6236 'International Tables Vol C Tables 4.2.6.8 and 6.1.1.4'
Te Te -0.5308 1.6751 'International Tables Vol C Tables 4.2.6.8 and 6.1.1.4'

_shelx_space_group_comment       
;
The symmetry employed for this shelxl refinement is uniquely defined
by the following loop, which should always be used as a source of
symmetry information in preference to the above space-group names.
They are only intended as comments.
;
_space_group_crystal_system      trigonal
_space_group_IT_number           164
_space_group_name_H-M_alt        'P -3 m 1'
_space_group_name_Hall           '-P 3 2"'
loop_
_space_group_symop_operation_xyz
'x, y, z'
'-y, x-y, z'
'-x+y, -x, z'
'y, x, -z'
'x-y, -y, -z'
'-x, -x+y, -z'
'-x, -y, -z'
'y, -x+y, -z'
'x-y, x, -z'
'-y, -x, z'
'-x+y, y, z'
'x, x-y, z'

_cell_length_a                   3.7823(3)
_cell_length_b                   3.7823(3)
_cell_length_c                   6.0203(5)
_cell_angle_alpha                90
_cell_angle_beta                 90
_cell_angle_gamma                120
_cell_volume                     74.587(13)
_cell_formula_units_Z            1
_cell_measurement_reflns_used    4830
_cell_measurement_temperature    120.00(10)
_cell_measurement_theta_max      40.4320
_cell_measurement_theta_min      3.2640
_shelx_estimated_absorpt_T_max   0.550
_shelx_estimated_absorpt_T_min   0.074
_exptl_absorpt_coefficient_mu    22.658
_exptl_absorpt_correction_T_max  0.52941
_exptl_absorpt_correction_T_min  0.51393
_exptl_absorpt_correction_type   sphere
_exptl_absorpt_process_details   
;
CrysAlisPro 1.171.42.73a (Rigaku Oxford Diffraction, 2022)
Spherical absorption correction
using equivalent radius and absorption coefficient.
Empirical absorption correction using spherical harmonics,
implemented in SCALE3 ABSPACK scaling algorithm.
;
_exptl_absorpt_special_details   ?
_exptl_crystal_colour            Grey
_exptl_crystal_density_diffrn    6.839
_exptl_crystal_density_meas      ?
_exptl_crystal_density_method    ?
_exptl_crystal_description       Plate
_exptl_crystal_F_000             128
loop_
_exptl_crystal_face_index_h
_exptl_crystal_face_index_k
_exptl_crystal_face_index_l
_exptl_crystal_face_perp_dist
0 0 -1 0.0010
0 0 1 0.0284
-1 1 0 0.0918
1 1 -1 0.0962
-1 0 0 0.1285
-1 -2 0 0.1242
3 -5 0 0.1065
4 1 -2 0.0931
-3 5 0 0.0787

_exptl_crystal_size_max          0.24
_exptl_crystal_size_mid          0.19
_exptl_crystal_size_min          0.03
_exptl_crystal_size_rad          0.040
loop_
_exptl_oxdiff_crystal_face_indexfrac_h
_exptl_oxdiff_crystal_face_indexfrac_k
_exptl_oxdiff_crystal_face_indexfrac_l
_exptl_oxdiff_crystal_face_x
_exptl_oxdiff_crystal_face_y
_exptl_oxdiff_crystal_face_z
-0.0001 -0.0007 -0.9968 -0.0354 -0.1110 0.0139
0.0001 0.0007 0.9968 0.0354 0.1110 -0.0139
-0.9973 0.9971 -0.0005 0.0675 -0.0464 -0.1999
0.9984 0.9960 -0.9957 0.3020 -0.2007 0.1488
-0.9979 0.0002 -0.0008 -0.1350 0.0216 -0.1674
-0.9991 -1.9936 -0.0014 -0.5399 0.1578 -0.1024
2.9908 -4.9851 0.0011 -0.6074 0.2754 0.6647
3.9921 0.9948 -1.9900 0.6715 -0.3766 0.6650
-2.9908 4.9851 -0.0011 0.6074 -0.2754 -0.6647

_exptl_transmission_factor_max   ?
_exptl_transmission_factor_min   ?
_diffrn_reflns_av_R_equivalents  0.0954
_diffrn_reflns_av_unetI/netI     0.0199
_diffrn_reflns_Laue_measured_fraction_full 1.000
_diffrn_reflns_Laue_measured_fraction_max 0.977
_diffrn_reflns_limit_h_max       5
_diffrn_reflns_limit_h_min       -5
_diffrn_reflns_limit_k_max       6
_diffrn_reflns_limit_k_min       -6
_diffrn_reflns_limit_l_max       10
_diffrn_reflns_limit_l_min       -10
_diffrn_reflns_number            5693
_diffrn_reflns_point_group_measured_fraction_full 1.000
_diffrn_reflns_point_group_measured_fraction_max 0.977
_diffrn_reflns_theta_full        25.242
_diffrn_reflns_theta_max         40.432
_diffrn_reflns_theta_min         3.384
_diffrn_ambient_environment      N~2~
_diffrn_ambient_temperature      120.00(10)
_diffrn_detector                 'Hybrid Pixel Array Detector'
_diffrn_detector_area_resol_mean 10.0000
_diffrn_detector_type            'HyPix-Arc 150'
_diffrn_measured_fraction_theta_full 1.000
_diffrn_measured_fraction_theta_max 0.977
_diffrn_measurement_details      
;
List of Runs (angles in degrees, time in seconds):

  # Type    Start    End  Width  t~exp~   \w     \q     \k     \f   Frames
#--------------------------------------------------------------------------
  1  \w    -35.00  48.00   0.20    3.00    --    0.06  19.00  90.00  415
  2  \w      3.00  34.00   0.20    3.00    --    0.06  31.00-130.16  155
  3  \w     -9.00  48.00   0.20    3.00    --    0.06  26.00 -96.78  285
  4  \w    -35.00  48.00   0.20    3.00    --    0.06  19.00  60.00  415
  5  \w    -34.00  48.00   0.20    3.00    --    0.06  17.00 170.89  410
  6  \w    -35.00  48.00   0.20    3.00    --    0.06  19.00-150.00  415
  7  \w    -35.00  48.00   0.20    3.00    --    0.06  19.00-150.00  415
  8  \w      5.00  31.00   0.20    3.00    --    0.06  33.00 -74.24  130
  9  \w    -35.00  48.00   0.20    3.00    --    0.06  19.00  60.00  415
 10  \w    -35.00  48.00   0.20    3.00    --    0.06  19.00   0.00  415
 11  \w    -35.00  48.00   0.20    3.00    --    0.06  19.00  90.00  415
 12  \w      1.00  29.00   0.20    3.00    --   -4.00  34.00 125.87  140
 13  \w     -1.00  26.00   0.20    3.00    --   -8.00  36.00   7.20  135
 14  \w     -3.00  29.00   0.20    3.00    --   -8.00  34.00 152.14  160
 15  \w     -3.00  29.00   0.20    3.00    --   -8.00  34.00 -88.74  160
 16  \w    -32.00  41.00   0.20    3.00    --   -8.00  21.00 -92.86  365
 17  \w     -5.00  26.00   0.20    3.00    --  -12.00  36.00 105.19  155
 18  \w    -41.00  36.00   0.20    3.00    --  -12.00  19.00 -30.64  385
 19  \w     -7.00  29.00   0.20    3.00    --  -12.00  34.00-162.29  180
 20  \w    -28.00  37.00   0.20    3.00    --  -12.00  24.00   6.51  325
 21  \w    -15.00  38.00   0.20    3.00    --  -12.00  28.00  10.02  265
 22  \w     -6.00  27.00   0.20    3.00    --  -12.00  35.00 -45.78  165
 23  \w     -5.00  26.00   0.20    3.00    --  -12.00  36.00  47.27  155
 24  \w    -32.00  37.00   0.20    3.00    --  -12.00  22.00 104.75  345
 25  \w      4.00  32.00   0.20    3.00    --    0.06  32.00  27.22  140
 26  \w      5.00  31.00   0.20    3.00    --    0.06  33.00 -21.14  130
 27  \w    -21.00  30.00   0.20    3.00    --  -12.00  26.00-124.03  255
;
_diffrn_measurement_device       'four-circle diffractometer'
_diffrn_measurement_device_type  'XtaLAB Synergy, Dualflex, HyPix-Arc 150'
_diffrn_measurement_method       '\w scans'
_diffrn_orient_matrix_type       
'CrysAlisPro convention (1999,Acta A55,543-557)'
_diffrn_orient_matrix_UB_11      0.1352735000
_diffrn_orient_matrix_UB_12      0.2030076000
_diffrn_orient_matrix_UB_13      0.0354107000
_diffrn_orient_matrix_UB_21      -0.0217964000
_diffrn_orient_matrix_UB_22      -0.0682997000
_diffrn_orient_matrix_UB_23      0.1113926000
_diffrn_orient_matrix_UB_31      0.1677546000
_diffrn_orient_matrix_UB_32      -0.0326992000
_diffrn_orient_matrix_UB_33      -0.0139829000
_diffrn_radiation_monochromator  mirror
_diffrn_radiation_probe          x-ray
_diffrn_radiation_type           'Mo K\a'
_diffrn_radiation_wavelength     0.71073
_diffrn_source                   'micro-focus sealed X-ray tube'
_diffrn_source_type              'PhotonJet (Mo) X-ray Source'
_reflns_Friedel_coverage         0.000
_reflns_Friedel_fraction_full    .
_reflns_Friedel_fraction_max     .
_reflns_number_gt                202
_reflns_number_total             208
_reflns_special_details          
;
 Reflections were merged by SHELXL according to the crystal
 class for the calculation of statistics and refinement.
 
 _reflns_Friedel_fraction is defined as the number of unique
 Friedel pairs measured divided by the number that would be
 possible theoretically, ignoring centric projections and
 systematic absences.
;
_reflns_threshold_expression     'I > 2\s(I)'
_computing_cell_refinement       'CrysAlisPro 1.171.42.73a (Rigaku OD, 2022)'
_computing_data_collection       'CrysAlisPro 1.171.42.73a (Rigaku OD, 2022)'
_computing_data_reduction        'CrysAlisPro 1.171.42.73a (Rigaku OD, 2022)'
_computing_molecular_graphics    'Olex2 1.5 (Dolomanov et al., 2009)'
_computing_publication_material  'Olex2 1.5 (Dolomanov et al., 2009)'
_computing_structure_refinement  'SHELXL 2019/3 (Sheldrick, 2015)'
_computing_structure_solution    'SHELXT 2018/2 (Sheldrick, 2018)'
_refine_diff_density_max         11.618
_refine_diff_density_min         -4.232
_refine_diff_density_rms         1.101
_refine_ls_extinction_coef       .
_refine_ls_extinction_method     none
_refine_ls_goodness_of_fit_ref   1.335
_refine_ls_hydrogen_treatment    undef
_refine_ls_matrix_type           full
_refine_ls_number_parameters     6
_refine_ls_number_reflns         208
_refine_ls_number_restraints     0
_refine_ls_R_factor_all          0.0694
_refine_ls_R_factor_gt           0.0688
_refine_ls_restrained_S_all      1.335
_refine_ls_shift/su_max          0.000
_refine_ls_shift/su_mean         0.000
_refine_ls_structure_factor_coef Fsqd
_refine_ls_weighting_details     
'w=1/[\s^2^(Fo^2^)+(0.0577P)^2^+6.7488P] where P=(Fo^2^+2Fc^2^)/3'
_refine_ls_weighting_scheme      calc
_refine_ls_wR_factor_gt          0.1855
_refine_ls_wR_factor_ref         0.1858
_refine_special_details          ?
_olex2_refinement_description    
;
;
_atom_sites_solution_hydrogens   .
_atom_sites_solution_primary     ?
_atom_sites_solution_secondary   ?
loop_
_atom_site_label
_atom_site_type_symbol
_atom_site_fract_x
_atom_site_fract_y
_atom_site_fract_z
_atom_site_U_iso_or_equiv
_atom_site_adp_type
_atom_site_occupancy
_atom_site_site_symmetry_order
_atom_site_calc_flag
_atom_site_refinement_flags_posn
_atom_site_refinement_flags_adp
_atom_site_refinement_flags_occupancy
_atom_site_disorder_assembly
_atom_site_disorder_group
Te01 Te 0.666667 0.333333 0.2420(3) 0.0151(4) Uani 1 6 d S T P . .
Cr02 Cr 1.000000 0.000000 0.500000 0.0166(10) Uani 1 12 d S T P . .

loop_
_atom_site_aniso_label
_atom_site_aniso_U_11
_atom_site_aniso_U_22
_atom_site_aniso_U_33
_atom_site_aniso_U_23
_atom_site_aniso_U_13
_atom_site_aniso_U_12
Te01 0.0084(4) 0.0084(4) 0.0283(8) 0.000 0.000 0.0042(2)
Cr02 0.0129(13) 0.0129(13) 0.024(2) 0.000 0.000 0.0064(7)

_geom_special_details            
;
 All esds (except the esd in the dihedral angle between two l.s. planes)
 are estimated using the full covariance matrix.  The cell esds are taken
 into account individually in the estimation of esds in distances, angles
 and torsion angles; correlations between esds in cell parameters are only
 used when they are defined by crystal symmetry.  An approximate (isotropic)
 treatment of cell esds is used for estimating esds involving l.s. planes.
;
loop_
_geom_bond_atom_site_label_1
_geom_bond_atom_site_label_2
_geom_bond_distance
_geom_bond_site_symmetry_2
_geom_bond_publ_flag
Te01 Cr02 2.6799(10) . ?
Te01 Cr02 2.6799(10) 1_455 ?
Te01 Cr02 2.6799(10) 1_565 ?

loop_
_geom_angle_atom_site_label_1
_geom_angle_atom_site_label_2
_geom_angle_atom_site_label_3
_geom_angle
_geom_angle_site_symmetry_1
_geom_angle_site_symmetry_3
_geom_angle_publ_flag
Cr02 Te01 Cr02 89.77(4) . 1_565 ?
Cr02 Te01 Cr02 89.77(4) . 1_455 ?
Cr02 Te01 Cr02 89.77(4) 1_565 1_455 ?
Te01 Cr02 Te01 89.77(4) 1_545 1_655 ?
Te01 Cr02 Te01 89.77(4) . 1_655 ?
Te01 Cr02 Te01 90.23(4) 1_545 7_656 ?
Te01 Cr02 Te01 90.23(4) . 7_656 ?
Te01 Cr02 Te01 180.0 7_756 . ?
Te01 Cr02 Te01 90.23(4) 7_756 1_655 ?
Te01 Cr02 Te01 89.77(4) 7_756 7_766 ?
Te01 Cr02 Te01 90.23(4) 7_766 1_655 ?
Te01 Cr02 Te01 90.23(4) . 7_766 ?
Te01 Cr02 Te01 89.77(4) 7_756 7_656 ?
Te01 Cr02 Te01 90.23(4) 7_756 1_545 ?
Te01 Cr02 Te01 89.77(4) 7_766 7_656 ?
Te01 Cr02 Te01 89.77(4) . 1_545 ?
Te01 Cr02 Te01 180.0 1_655 7_656 ?
Te01 Cr02 Te01 180.0 7_766 1_545 ?

_shelx_res_file                  
;
TITL +kr_a_028a_sphere04_a.res in P-3m1
    crte2.res
    created by SHELXL-2019/3 at 09:56:48 on 09-Aug-2024
REM Old TITL +KR_A_028A_Sphere04 in P-3m1
REM SHELXT solution in P-3m1: R1 0.139, Rweak 0.016, Alpha 0.007
REM <I/s> 0.000 for 0 systematic absences, Orientation as input
REM Formula found by SHELXT: Cr Te2
CELL 0.71073 3.7823 3.7823 6.0203 90 90 120
ZERR 1 0.0003 0.0003 0.0005 0 0 0
LATT 1
SYMM -Y,+X-Y,+Z
SYMM +Y-X,-X,+Z
SYMM +Y,+X,-Z
SYMM -Y+X,-Y,-Z
SYMM -X,-X+Y,-Z
SFAC Cr Te
UNIT 1 2

L.S. 10
PLAN  5
SIZE 0.03 0.19 0.24
TEMP -153.15(10)
CONF
list 4
MORE -1
fmap 2 53
acta
OMIT -4 5 1
OMIT -3 6 1
REM <olex2.extras>
REM <HklSrc "%.\\CrTe2.hkl">
REM </olex2.extras>

WGHT    0.057700    6.748800
FVAR       0.93593
TE01  2    0.666667    0.333333    0.241955    10.16667    0.00843    0.00843 =
         0.02833    0.00000    0.00000    0.00422
CR02  1    1.000000    0.000000    0.500000    10.08333    0.01287    0.01287 =
         0.02405    0.00000    0.00000    0.00643
HKLF 4


REM  +kr_a_028a_sphere04_a.res in P-3m1
REM wR2 = 0.1858, GooF = S = 1.335, Restrained GooF = 1.335 for all data
REM R1 = 0.0688 for 202 Fo > 4sig(Fo) and 0.0694 for all 208 data
REM 6 parameters refined using 0 restraints

END

WGHT      0.0577      6.7488

REM Highest difference peak 11.618,  deepest hole -4.232,  1-sigma level  1.101
Q1    1   0.6667  0.3333  0.3478  10.16667  0.05   11.62
Q2    1   0.6667  0.3333  0.1387  10.16667  0.05   10.60
Q3    1   0.6667  0.3333  0.4656  10.16667  0.05    5.66
Q4    1   0.6667  0.3333  0.0275  10.16667  0.05    4.48
Q5    1   0.7680  0.5360  0.1186  10.50000  0.05    3.31
;
_shelx_res_checksum              45707
_shelx_hkl_file                  
;
   0   0   1  101.48    2.30
   0   0   1  110.02    2.85
   0   0  -2 2631.23   17.49
   0   0  -2 2131.17   15.27
   0   0   2 2716.00   15.95
   0   0  -2 2911.18   17.78
   0   0   2 2129.66   16.71
   0   0  -3  426.05    7.93
   0   0   3  450.05    8.40
   0   0   4 3039.68   21.01
   0   0  -4 2940.82   21.13
   0   0  -5    1.62    2.39
   0   0  -5    1.65    2.32
   0   0   5    4.37    2.22
   0   0   5    2.43    1.90
   0   0   5    3.83    2.05
   0   0   5    2.83    2.23
   0   0  -5   -0.55    2.55
   0   0  -5    1.73    2.26
   0   0  -5    1.87    2.46
   0   0   5    3.30    2.55
   0   0   6  626.79   14.76
   0   0  -6  608.57   11.15
   0   0  -6  600.38   12.42
   0   0   6  589.56   12.79
   0   0   6  598.36   15.56
   0   0  -6  462.44   13.06
   0   0   6  547.25   11.19
   0   0   6  473.10   12.11
   0   0   6  682.46   14.45
   0   0  -6  575.88   14.82
   0   0  -6  505.33   12.08
   0   0   7  192.75   10.32
   0   0   7  196.40   10.47
   0   0  -7  204.63    7.71
   0   0  -7  160.64    9.07
   0   0   7  186.23    8.53
   0   0  -7  174.60    9.56
   0   0   7  225.28   11.23
   0   0   7  256.41    9.23
   0   0   7  192.86    7.96
   0   0  -7  200.54   10.19
   0   0   7  216.68    9.52
   0   0  -7  169.79    8.93
   0   0  -7  196.97    8.61
   0   0  -7  172.95   10.33
   0   0  -8  552.91   14.01
   0   0   8  533.57   14.92
   0   0   8  367.72   13.59
   0   0   8  534.79   15.30
   0   0   8  591.42   13.92
   0   0   8  626.82   19.67
   0   0  -8  470.07   16.33
   0   0  -8  491.20   17.93
   0   0   8  536.83   18.35
   0   0   8  566.59   14.99
   0   0   8  502.36   15.93
   0   0  -8  431.66   16.21
   0   0  -8  491.83   17.03
   0   0  -8  562.88   13.44
   0   0   9   13.59    5.93
   0   0   9    8.99    4.35
   0   0  -9   12.08    4.67
   0   0   9   10.59    4.35
   0   0  -9    9.05    5.20
   0   0   9   12.87    4.21
   0   0   9    8.89    4.18
   0   0  -9    5.08    4.73
   0   0  -9    6.52    4.45
   0   0  -9   10.13    5.68
   0   0   9   12.18    4.52
   0   0  -9    8.05    4.37
   0   0  -9    8.72    4.89
   0   0 -10   54.93    8.70
   0   0  10   54.67    7.44
   0   0 -10   48.22    8.13
   0   0 -10   50.81    7.65
   0   1  10    8.81    4.90
  -1   1 -10    6.85    5.03
   0  -1 -10    5.40    5.77
  -1   0  10   13.25    4.38
  -1   1 -10   10.00    5.29
   1   0 -10    4.55    5.41
   1  -1  10   10.79    4.87
   1   0 -10    5.55    5.94
   1   0 -10    4.20    5.14
  -1   1 -10    8.29    5.29
   1  -1  10    9.02    4.97
   0  -1  -9  338.29   12.68
   1  -1   9  343.70   14.43
  -1   0   9  348.39   14.05
  -1   0   9  349.03   12.01
   0   1   9  344.39   12.74
  -1   1  -9  311.07   12.22
   0  -1  -9  211.10   14.01
   1   0  -9  358.27   11.32
  -1   1  -9  311.33   15.48
  -1   1  -9  277.74   13.66
   1   0  -9  303.84   15.95
  -1   0   9  273.64   14.44
   0   1   9  214.82   12.57
  -1   0   9  266.74   15.34
  -1   1  -9  309.01   16.30
  -1   0   9  420.42   13.07
   1  -1   9  316.98   14.45
   1   0  -9  320.90   11.88
   0   1   9  320.97   13.19
   1   0  -9  266.28   15.33
   1  -1   9  290.61   13.84
  -1   1  -9  280.27   14.39
   1  -1   9  310.11   14.28
   1   0  -9  253.87   14.68
  -1   1  -9  268.01   13.00
   1   0  -9  331.53   11.94
  -1   0   9  312.26   12.66
   0  -1  -9  231.62   13.57
   1  -1   9  306.98   12.50
   1  -1   9  356.55   13.82
  -1   1  -9  222.91   13.71
   0  -1  -9  252.82   13.85
   0   1   9  351.82   14.51
   1   0  -9  319.62   16.88
  -1   1  -8    5.03    3.92
   1  -1   8    3.48    3.67
   1  -1   8    5.33    4.18
  -1   1  -8    0.97    3.58
   0   1   8   -0.09    4.43
   1  -1   8    3.60    3.16
  -1   1  -8    0.44    3.55
  -1   0   8   -0.41    3.30
  -1   0   8    3.10    3.60
   0   1   8    3.02    3.51
   1   0  -8    6.81    4.54
   1  -1   8    3.11    3.86
   1   0  -8    5.12    4.69
   0   1   8    5.17    3.44
   0  -1  -8    0.68    4.20
   1  -1   8    2.27    3.58
  -1   1  -8    5.10    3.82
   0  -1  -8    3.77    4.04
   1   0  -8    5.19    4.40
  -1   0   8    5.64    3.07
   1   0  -8    2.45    4.79
   0  -1  -8    4.46    4.03
  -1   0   8    2.01    3.18
   1  -1   8    4.74    3.39
  -1   1  -8    4.99    4.40
   1  -1   8    7.75    4.38
   0   1   8    1.75    3.71
   0   1   8    1.51    3.45
   0  -1  -8   -4.77    4.39
  -1   0   8    8.01    3.85
   1   0  -8    4.61    4.37
  -1   0   8    3.87    3.71
   1   0  -8    4.00    3.57
  -1   1  -8    5.69    4.23
   1   0  -8    1.35    3.10
  -1   1  -8    3.34    3.92
   1   0  -8    4.69    3.39
   1  -1   7  462.80   14.07
   0  -1  -7  354.73   12.71
   1   0  -7  380.47   10.88
  -1   0   7  305.00   11.46
   1   0  -7  337.18   12.08
   1  -1   7  383.00   12.43
   1   0  -7  345.78   10.27
  -1   1  -7  330.25   10.67
  -1   1  -7  331.87   11.88
  -1   1  -7  439.94   12.03
  -1   1  -7  383.92   11.68
  -1   0   7  352.51    9.70
  -1   1  -7  336.49   12.02
   0   1   7  266.52   12.02
   1  -1   7  283.26    9.97
   0  -1  -7  227.33   10.88
   0  -1  -7  248.81   10.51
  -1   0   7  368.32   15.00
   1  -1   7  398.71   14.27
  -1   1  -7  321.44   11.40
   0   1   7  315.85   12.16
   1   0  -7  298.73   12.13
   1   0  -7  406.37   14.35
   0  -1  -7  305.05    9.39
   1  -1   7  325.51    9.84
  -1   0   7  299.36   12.48
   1  -1   7  411.25   13.64
   1   0  -7  359.37    9.37
   0   1   7  386.81   12.96
  -1   0   7  293.36   12.45
   0   1   7  385.25   13.15
   0  -1  -7  238.80   10.96
   0   1   7  262.97    9.04
   0   1   7  320.01   10.12
   1  -1   7  364.16   11.78
   0   1   6  125.69    8.89
  -1   1  -6  174.75    7.17
   1  -1   6  150.36    7.06
   1   0  -6  163.03    6.67
  -1   0   6  208.65    7.70
   1  -1   6  181.76    7.92
  -1   0   6  129.79    8.37
   1  -1   6  167.07    8.00
   0  -1  -6  133.44    8.87
   1  -1   6  166.13    7.88
   1   0  -6  150.15    6.38
  -1   1  -6  144.08    6.56
   0   1   6   83.04    5.00
  -1   1  -6  157.59    7.40
  -1   0   6  145.35    8.22
   1  -1   6  163.73    8.09
   0   1   6  123.07    7.09
   0  -1  -6  164.50    8.74
  -1   0   6  104.85    7.05
   1   0  -6  161.38    7.90
   1   0  -6  160.96    7.66
   0   1   6  100.53    5.53
   0  -1  -6   84.92    5.88
   0   1   6  129.42    7.43
   1  -1   6  127.57    6.22
   1   0  -6  155.25    5.77
   1  -1   6  124.45    5.80
   0  -1  -6   79.74    6.21
   1   0  -6  166.83    9.17
   1  -1   6  161.26    7.43
  -1   1  -6  161.61    7.30
  -1   0   6  115.55    6.62
   0  -1  -6   82.47    6.24
   0   1   6  131.21    8.95
  -1   0   5  791.05   14.85
  -1   0   5  488.55   12.82
   0  -1  -5  763.09   13.74
   1   0  -5 1280.95   13.61
  -1   1  -5 1910.46   20.92
   1  -1   5 1592.92   20.62
  -1   1  -5 1962.10   22.55
  -1   1  -5 1907.47   19.95
   0   1   5 1193.67   14.67
   1   0  -5 1762.58   20.42
   0   1   5 1537.23   19.59
   0   1   5 1563.31   20.59
   1   0  -5 1466.61   16.39
  -1   0   5  652.49   15.64
  -1   0   5 2524.13   26.70
   0   1   5 1091.38   13.93
   1  -1   5  966.73   13.45
  -1   0   5 1038.93   18.12
   0  -1  -5  718.91   14.22
   1  -1   5 1370.91   18.86
   0  -1  -5 1107.06   19.68
   0  -1  -5  758.63   14.39
   0   1   5 1708.82   24.42
   1   0  -5 1413.01   15.94
   0  -1  -5 1247.51   19.78
   1  -1   5 1669.68   21.22
   1   0  -4   20.51    3.66
  -1   0   4   17.54    3.12
  -1   0   4   10.22    2.29
  -1   0   4   11.67    2.69
  -1   1  -4   28.07    3.30
   1  -1   4   12.60    2.43
   0   1   4   22.04    2.41
   0   1   4   30.21    3.27
  -1   0   4    8.47    2.47
   1   0  -4   25.24    3.49
   0  -1  -4   16.76    2.34
  -1   1  -4   22.02    2.84
   0  -1  -4   19.21    2.52
   0  -1  -4   17.08    2.47
   1  -1   4   29.21    4.37
   0   1   4   31.61    3.10
   0   1   4   18.31    2.12
   0   1   4   23.50    2.37
   1  -1   4   13.02    2.68
  -1   0   4    7.38    2.02
   1   0  -4   23.90    3.86
  -1   1  -4   19.43    2.75
  -1   1  -4   23.68    3.01
  -1   1  -3 1035.86   12.17
   1  -1   3 1330.21   13.29
   0  -1  -3 1621.56   11.81
   1   0  -3 1317.68   10.97
   0  -1  -3 1620.54   13.72
  -1   0   3 1277.70   14.66
  -1   1  -3 1275.27   12.66
  -1   0   3 1317.29   14.48
   1   0  -3 1354.69   11.36
   1  -1   3  997.96    9.63
  -1   0   3 1347.15   15.73
   1  -1   3  679.95   10.29
  -1   1  -3 1500.97   16.26
   0  -1  -3 1837.11   12.31
   0   1   3 1752.70   14.68
   0   1   3 1709.27   12.72
  -1   0   3 1363.00   14.72
  -1   0   3 1290.74   12.69
   1   0  -3 1512.47   10.41
   0  -1  -3 1547.48   12.30
   0  -1  -3 1662.90   13.12
   0   1   2 2097.58   13.19
  -1   0   2 1767.45   12.76
  -1   1  -2 1516.23   14.99
   0   1   2 2069.12   13.61
   1   0  -2 1686.49   12.34
   1   0  -2 1951.43    9.90
   0   1   2 2056.43   13.10
  -1   0   2 2002.53    9.07
   0  -1  -2 1879.18   10.95
   1  -1   2 1837.70   12.82
  -1   0   2 1994.62   13.67
   1   0  -2 2273.11   15.26
   1  -1   2 2130.72   10.69
  -1   0   2 1953.97   13.72
  -1   0   2 2099.66   10.60
   0   1   2 2074.07   13.30
  -1   1  -2 1700.21   12.55
   1  -1   2 1584.45   14.41
   0   1   2 1938.98   11.83
   1   0  -2 2283.09   17.46
  -1   1  -2 1747.44   12.17
   1   0  -2 1946.47    9.92
   0   1   2 1935.21   11.94
   0  -1  -2 1968.05   11.43
  -1   0   2 2019.89   13.92
   0   1   2 1924.78   11.30
   1   0  -2 2342.95   16.84
  -1   1  -2 1870.99   12.93
   1   0  -2 2049.20    9.60
  -1   1  -2 1893.98   13.22
  -1   0   1 9171.85   23.20
   0   1   1 8398.50   21.19
   1   0  -1 9247.74   23.67
   1  -1   1 9242.11   14.63
   0   1   1 8458.30   21.09
   1   0  -1 9108.75   23.07
  -1   0   1 8900.45   14.62
  -1   1  -1 9256.33   20.67
   1   0  -1 9039.88   14.43
   0  -1  -1 8417.65   20.65
  -1   1  -1 9354.47   20.51
   1  -1   1 8663.57   25.30
  -1   0   1 8867.17   21.20
   0   1   1 8450.08   22.02
   1   0  -1 9436.90   23.20
   1  -1   1 9394.53   16.43
   1  -1   1 8015.51   31.41
   0  -1  -1 8497.90   20.46
   0  -1  -1 8237.41   19.86
   0   1   1 8442.41   21.32
   1   0  -1 9999.00   23.78
   1  -1   1 9584.58   14.12
   0   1   1 8413.09   21.23
  -1   1  -1 8635.87   22.43
  -1   1  -1 9240.77   20.81
  -1   0   1 9099.36   14.94
  -1   0   1 8981.37   23.13
   0  -1  -1 8223.96   19.82
   1  -1   1 9236.33   21.91
  -1   1  -1 9077.62   19.13
   1   0  -1 9047.38   14.52
   0   1   1 8442.53   21.27
  -1   0   1 9192.22   23.20
   1   0   0  678.50    5.72
  -1   0   0  609.55    4.96
   1   0   0  605.59    5.11
   1   0   0  612.66    5.17
   1   0   0  572.20    4.73
   1   0   0  560.86    4.69
   1  -1   0  701.35    4.00
   0   1   0  545.39    4.73
   0   1   0  566.88    5.14
  -1   1   0  610.46    4.42
  -1   1   0  559.11    3.93
   1  -1   0  817.75    5.60
  -1   0   0  627.70    5.06
  -1   0   0  618.17    4.98
   1  -1   0  633.58    4.13
   0  -1   0  576.55    5.38
   0   1   0  506.18    4.77
  -1   0   0  608.96    5.12
   0  -1   0  563.81    5.13
   0   1   0  539.18    4.97
   0   1   0  539.63    4.95
  -1   0   0  606.66    4.94
   0   1   0  577.94    5.18
  -1   0   0  603.38    3.15
  -1   1   0  552.61    4.16
   1   0   0  619.72    4.95
  -1   0   0  554.54    4.46
   1   0   0  655.82    3.46
  -1   1   0  602.97    4.12
   1  -1   0  623.32    4.07
   0  -1   0  531.57    4.40
   0   1   0  588.26    5.16
   0  -1   0  580.57    5.37
  -1   1   0  614.16    4.19
   1  -1   0  595.54    6.29
   0  -1   0  570.45    5.16
  -1   1   1 2468.09    6.06
   1   0   1 2765.14   11.83
  -1   0  -1 3002.77   12.55
   1  -1  -1 2662.27   10.77
   0  -1   1 2750.27   13.76
   1   0   1 2768.33   11.87
   1   0   1 2850.45   12.48
  -1   1   1 2827.06   11.19
   0  -1   1 2584.11   12.22
   0  -1   1 2796.25   13.76
   0   1  -1 2571.01   11.60
   1  -1  -1 2701.90   10.38
  -1   1   1 2704.64   11.01
   1   0   1 2659.46   11.65
   0   1  -1 2664.84   11.74
   1   0   1 2851.70   12.49
   0   1  -1 2536.96   11.93
   0   1  -1 2556.04   11.88
   1  -1  -1 2583.09    9.88
  -1   0  -1 3078.69   10.60
   0   1  -1 2591.93   11.73
   1  -1  -1 2762.70   10.76
  -1   0  -1 2984.76   10.04
  -1   1   1 2818.87   11.75
  -1   1   1 2742.85    6.73
  -1   0  -1 2692.33   11.31
  -1   1   1 2792.54   10.99
  -1   0  -2 3206.09   15.93
   0   1  -2 2927.32   14.95
   0  -1   2 3157.67   16.98
  -1   0  -2 3617.50   17.28
  -1   1   2 2785.47   10.34
  -1   1   2 3081.85   15.30
  -1   1   2 2644.14   11.61
  -1   0  -2 3059.76   15.01
   0  -1   2 3254.46   17.25
   1  -1  -2 2946.80   16.45
   0   1  -2 3037.71   14.65
  -1   0  -2 3286.75   15.69
  -1   0  -2 3867.93   17.91
   0   1  -2 3162.48   15.21
   1  -1  -2 3254.84   16.05
   0   1  -2 3075.75   15.46
  -1   1   2 2920.49   12.84
   0   1  -2 3090.67   15.62
   1  -1  -2 3363.31   16.19
   1  -1  -2 3374.15   16.30
  -1   0  -2 3329.76   14.92
  -1   0  -2 3224.97   15.25
  -1   1   2 2957.73    9.87
   0  -1   2 3110.72   16.77
  -1   1   2 3145.86   15.51
  -1   0  -3 2031.75   17.40
  -1   1   3 1975.95   12.04
  -1   1   3 1967.77   14.12
   1  -1  -3 1944.86   16.97
  -1   1   3 2898.50   22.81
   0   1  -3 2936.21   20.62
   0  -1   3 2994.07   17.48
  -1   1   3 2363.17   23.52
  -1   1   3 2784.69   24.25
   0  -1   3 2972.23   19.46
  -1   0  -3 1781.49   14.35
   0  -1   3 2962.99   19.49
   0   1  -3 2769.38   17.18
   0   1  -3 2790.52   17.33
   1   0   3 3345.60   21.15
  -1   0  -3 2799.32   17.91
   1  -1  -4  179.25    6.33
   1   0   4  332.77    7.26
  -1   0  -4  179.58    6.49
  -1   0  -4  201.71    6.31
  -1   1   4  431.41   12.06
   0   1  -4  322.34    7.47
   1   0   4  321.73    7.20
  -1   1   4  337.71    9.54
  -1   0  -4  308.14    8.97
   1   0   4  442.05   10.01
  -1   0  -4  210.89    6.69
  -1   1   4  247.67    5.41
   1   0   4  317.52    7.24
   1   0   4  370.34    9.74
   0  -1   4  238.49    7.00
   0  -1   4  412.52    9.53
  -1   0  -4  249.11    9.25
   0   1  -4  359.31    8.78
   0   1  -4  435.45    9.98
   0   1  -4  307.67    6.59
   0  -1   4  264.07    7.48
   1   0   4  336.57    7.81
   0  -1   4  263.83    7.49
   1  -1  -4  156.31    5.51
   0   1  -4  400.63   11.11
  -1   1   4  335.03    6.25
  -1   0  -4  205.89    6.12
   1  -1  -4  216.85    6.75
   1  -1  -4  193.26    6.26
  -1   1   4  343.80    9.29
   0   1  -4  303.77    7.15
   1  -1  -5  261.23    8.94
   0  -1   5   83.66    5.18
   1  -1  -5  237.96    8.31
   0   1  -5  169.09    6.48
  -1   1   5  357.48    8.13
  -1   1   5  383.77    8.83
  -1   1   5  305.53    6.94
   1   0   5  422.54   12.53
  -1   1   5  386.34   11.11
   0  -1   5  237.57    9.91
   1   0   5  277.91    9.91
   0  -1   5  229.87    9.89
   1   0   5  314.90   11.17
  -1   0  -5  181.84    7.30
   0  -1   5   86.34    5.43
   1   0   5  204.78    7.16
  -1   1   5  404.57   11.97
  -1   0  -5  400.27   13.34
   0  -1   5   92.89    5.50
   0   1  -5  265.02   12.00
   0  -1   5  114.05    5.70
  -1   1   5  370.17   11.13
  -1   0  -5  301.81    9.51
  -1   1   5  368.73    7.77
   0   1  -5  190.86    6.27
   1   0   5  438.01   10.41
   0   1  -5  190.39    6.96
  -1   0  -5  327.95   11.99
   1   0   6 1018.50   17.59
   0  -1   6  308.81   10.98
  -1   0  -6  808.11   17.83
  -1   0  -6  548.88   13.29
  -1   1   6  798.73   13.52
  -1   0  -6  665.94   14.37
  -1   0  -6  676.48   15.44
   0   1  -6  592.56   13.40
  -1   1   6  747.46   17.31
   0   1  -6  730.74   17.03
   1   0   6  535.39   12.48
   1   0   6  613.47   13.45
  -1   1   6  683.67   15.13
  -1   0  -6  431.39   11.80
   0   1  -6  646.26   12.31
   1   0   6  764.82   17.63
   0  -1   6  326.27   10.58
   0   1  -6  800.73   19.99
   1  -1  -6  583.88   14.61
   0  -1   6  291.16   10.74
   0  -1   6  290.32   10.34
   1  -1  -6  763.94   12.29
   1  -1  -6  563.44   13.80
  -1   1   6  913.10   19.61
   1   0   6  810.69   16.27
   1   0   6  629.44   15.08
   0   1  -6  549.97   12.66
  -1   1   6  851.28   17.64
   0  -1   6  677.02   18.90
   0  -1   6  698.92   16.28
  -1   1   6  844.85   14.20
   1   0   6  650.01   13.17
   1  -1  -6  501.27   12.88
  -1   1   6  716.64   11.31
   1  -1  -6  595.41   15.33
   1   0   7  410.90   12.73
   0  -1   7  303.41   11.02
   0   1  -7  367.00   10.49
  -1   0  -7  366.02   11.88
  -1   0  -7  351.15   11.15
   1   0   7  392.48   11.57
  -1   0  -7  374.58   13.21
   1  -1  -7  344.62   13.07
   0   1  -7  358.88   11.55
   0  -1   7  532.59   14.76
  -1   0  -7  398.54   11.03
   1  -1  -7  327.08   12.51
   1  -1  -7  311.23   11.80
   0   1  -7  380.39   14.46
  -1   1   7  461.40   10.93
   0  -1   7  282.67   11.05
   1   0   7  482.56   15.50
  -1   0  -7  275.13   11.13
   1   0   7  328.78   11.08
   0   1  -7  320.22   10.87
  -1   1   7  437.23   14.56
  -1   1   7  339.17   12.54
   1   0   7  444.73   13.42
   1  -1  -7  338.52   13.45
  -1   1   7  456.25   11.81
   0  -1   7  269.62   10.87
   0  -1   7  308.61   12.06
  -1   1   7  427.63   16.01
   0   1  -7  320.11   11.30
   1  -1  -7  497.81   11.74
  -1   0  -7  324.60   11.76
   1   0   7  376.94   13.27
  -1   1   7  445.38   11.37
  -1   0  -8  113.79    8.73
  -1   1   8  145.23   10.54
   1   0   8  109.28    7.42
   1   0   8  107.96    7.43
   1  -1  -8  108.62    8.80
  -1   0  -8  119.39    8.24
  -1   1   8  146.69    7.17
   0  -1   8   92.58    7.63
   1  -1  -8  149.07    7.81
   0  -1   8  111.65    7.21
   0  -1   8  115.70    7.86
  -1   1   8  135.43    7.09
   1   0   8  134.24    8.58
   0  -1   8  136.27    7.82
   1   0   8  123.33    9.14
   0   1  -8   98.57    8.32
   1  -1  -8  105.01    8.79
   0   1  -8  118.57    7.47
  -1   1   8  185.03    9.83
   1  -1  -8  116.37    8.71
  -1   0  -8  136.82    7.51
   1   0   8  157.94   10.21
  -1   0  -8   87.96    7.82
   1  -1  -8  101.77    9.03
   0   1  -8  107.80    8.24
   0   1  -8  134.43    7.31
  -1   0  -8  104.37    7.77
   0   1  -8  109.00    7.95
   1   0   8  157.77   10.53
   0  -1   8  120.42    8.54
   0   1  -8  105.95    7.28
   0  -1   8   87.08    7.56
  -1   0  -9   37.78    7.04
  -1   1   9   28.56    6.40
   0  -1   9   39.11    6.15
   0  -1   9   29.41    5.67
   1  -1  -9   27.47    7.08
   1  -1  -9   60.18    5.90
  -1   1   9   35.50    7.40
   1   0   9   37.23    5.64
   1   0   9   39.72    6.41
  -1   0  -9   50.26    6.94
   1   0   9   27.74    6.75
   0  -1   9   38.41    5.41
   1   0   9   29.29    6.79
   1  -1  -9   40.77    7.32
  -1   1   9   45.68    5.59
   0   1  -9   24.90    5.43
   0   1  -9   33.30    5.19
   1  -1  -9   32.01    7.26
   0   1  -9   24.16    4.93
   0   1  -9   28.35    6.23
   0   1  -9   31.18    5.17
   0  -1   9   31.00    5.44
  -1   0  -9   41.86    7.29
   0   1  -9   27.80    6.71
  -1   0  -9   36.21    6.47
  -1   1   9   39.58    5.08
   0  -1   9   33.24    6.22
   1  -1  -9   38.60    7.17
   1   0   9   43.14    6.52
  -1   1   9   53.87    7.05
   0   1 -10  111.98   11.12
   1   0  10  136.80   10.84
  -1   0 -10  101.55   11.17
   0   1 -10  146.14   13.04
  -1   0 -10  101.66   10.36
   0  -1  10  164.33   10.03
   0   1 -10   84.80   11.01
   0  -1  10  131.35    9.78
   1  -1 -10  117.50   11.70
   1  -1 -10  120.11   11.75
  -1  -1   0 7286.89   21.59
  -1   2   0 7170.24   22.74
  -2   1   0 6922.75   10.26
  -2   1   0 7100.55   10.82
   2  -1   0 7282.98   16.85
  -1   2   0 7665.87   18.73
   1  -2   0 7522.40   19.56
   2  -1   0 7695.51   16.56
  -1  -1   0 7833.62   25.66
  -1   2   0 7269.00   22.92
  -1   2   0 7855.15   21.30
  -2   1   0 7054.72   10.85
  -1   2   0 8004.87   21.29
  -1  -1   0 7422.64   25.17
   1   1   0 7852.38   20.71
   2  -1   0 7447.30   17.07
  -1  -1   0 7440.97   25.60
   1  -2   0 7364.35   21.03
   1  -2   0 7339.22   20.57
  -1  -1   0 7517.74   26.05
   1  -2   0 7460.85   20.78
  -1   2   0 7722.78   25.03
   2  -1   0 7675.48   16.75
  -2   1   0 8324.84   15.86
   2  -1   0 8537.53   14.63
   1  -2   0 7491.56   19.87
  -1  -1   0 7461.50   25.96
  -1  -1   0 7566.33   21.90
   2  -1   0 8724.54   16.78
  -1  -1   0 7364.13   21.76
  -2   1   0 7965.71   15.77
  -2   1   1  114.68    2.27
  -1  -1  -1  114.28    3.39
  -1  -1   1  120.59    4.05
   2  -1  -1   57.25    3.77
  -1  -1  -1  114.50    3.38
   2  -1   1  132.33    3.02
  -1  -1  -1  114.62    3.35
  -2   1   1  115.36    2.00
   1  -2   1  117.57    2.89
  -1  -1  -1  117.88    3.41
  -1   2   1  110.94    2.86
  -2   1   1  118.49    2.29
  -2   1  -1  155.72    4.00
  -1  -1   1  104.29    3.07
  -2   1   1  108.35    2.34
  -1   2  -1   99.32    3.02
  -2   1   1  106.26    2.64
  -1  -1  -1  118.90    3.41
   2  -1   1  135.33    3.00
   1   1  -1  121.16    3.61
  -1   2   1  112.40    3.50
  -1   2  -1  109.29    2.80
  -1   2  -1   90.35    4.02
  -1   2  -1  110.99    2.94
  -1  -1  -1  111.89    3.13
  -1  -1   1  110.54    3.76
   1  -2  -1  116.74    2.72
  -1   2   1  105.81    3.27
  -1  -1   1  106.61    3.10
   2  -1  -1   38.02    2.96
  -1   2  -1   96.06    3.96
   1  -2   1  108.82    3.43
  -1   2   1  109.64    2.89
   2  -1   1  140.77    3.38
  -1   2   1   99.70    2.36
  -1   2   1  108.94    3.40
  -1  -1   1  113.77    3.75
  -1  -1  -1  114.40    3.31
  -1  -1   1  116.01    3.06
   2  -1   1  131.48    3.35
  -1  -1  -1  117.02    3.37
   1  -2   1  106.91    3.46
  -2   1   1  105.73    2.35
  -1   2  -1  108.95    4.33
   2  -1   1  125.32    2.98
   2  -1   1  130.25    3.26
  -1  -1  -1  115.35    3.35
  -1  -1  -1  119.69    3.42
  -1   2   1  109.98    3.52
   1   1  -1  125.24    3.63
  -1   2  -1  110.28    3.02
   2  -1  -1   99.69    1.94
  -2   1  -1   65.28    3.85
   1  -2  -1  115.22    2.71
   1   1   1  126.05    3.31
   2  -1   1  131.06    3.31
  -2   1   1  106.76    3.35
  -1   2  -1   88.23    4.05
   1  -2  -2 2205.84   12.01
   1  -2   2 2169.89   13.55
   1  -2   2 2318.48   16.05
  -1   2  -2 2614.82   16.93
  -1  -1   2 1821.99   11.66
  -2   1   2 1714.84   15.03
  -2   1   2 2233.27   14.78
   1   1   2 2352.01   15.50
  -2   1   2 2073.37   14.57
  -1   2  -2 2267.52   13.03
   1   1   2 2307.09   14.89
   2  -1  -2 2042.67   11.55
  -2   1   2 2278.22   15.37
   1  -2  -2 2106.89   11.51
  -1   2   2 2193.39   12.48
   1   1   2 2296.11   16.42
  -1   2   2 2219.31   12.60
   1  -2  -2 2172.44   15.49
  -1  -1  -2 2116.55   13.95
  -1   2   2 2152.42   13.13
   1  -2  -2 2111.25   14.79
   2  -1   2 2354.56   14.19
   2  -1  -2 1291.45   12.69
   2  -1   2 2377.97   14.08
  -1   2  -2 2456.13   16.87
  -2   1  -2 1530.19   15.77
   1   1  -2 2405.44   14.74
  -1   2   2 2132.12   13.22
   2  -1  -2 2319.20   14.02
  -1  -1   2 2443.97   18.06
  -1  -1  -2 2202.14   14.82
  -1   2   2 2150.30   15.32
  -1  -1   2 2217.64   16.87
  -1   2  -2 2380.00   14.73
   2  -1  -2 2327.10   12.85
   1  -2   2 2189.69   14.22
  -1   2   2 2203.86   15.54
  -1  -1   2 2236.72   16.40
  -1   2   2 2127.34   14.80
   1   1  -2 2390.06   14.61
  -1  -1   2 1865.71   11.76
   2  -1  -2 2084.40    9.65
  -1  -1  -2 2250.82   15.61
   1   1   3  367.99    7.65
  -1  -1   3  329.37    8.58
   2  -1   3  336.87    7.35
   1   1   3  331.26    6.93
   1  -2  -3  306.38    6.86
  -2   1  -3  280.19    5.45
  -2   1   3  250.29    6.99
   1   1   3  363.44    7.61
   2  -1   3  224.47    6.93
  -1   2   3  337.06    5.72
  -1   2  -3  349.95    7.66
   1   1   3  356.58    7.59
   2  -1   3  318.12    6.97
  -1   2   3  350.77    7.41
  -1  -1   3  297.25    7.51
   1  -2   3  295.01    7.00
  -1  -1  -3  317.44    6.07
   1  -2  -3  305.21    5.08
   1  -2  -3  339.08    7.33
  -1   2   3  343.36    5.62
  -1  -1  -3  302.42    6.27
   2  -1  -3  262.04    3.53
  -1   2  -3  447.38    8.53
   1  -2  -3  336.43    7.11
  -2   1   3  129.93    5.54
   1  -2   3  343.59    6.36
  -1  -1   3  324.80    7.40
   1  -2   3  333.30    6.46
   1   1  -3  369.85    8.39
  -2   1   3  230.19    6.60
  -1   2   3  351.09    7.71
   1  -2  -3  318.04    7.01
  -1  -1   3  325.13    7.76
   1   1   3  374.61    7.68
   1   1  -3  340.68    7.98
  -2   1   3  172.95    6.80
  -1   2  -3  315.35    7.16
   1   1   3  343.73    7.08
   1   1  -3  268.95    6.32
  -1  -1  -3  339.18    7.36
  -1  -1  -3  319.85    6.54
  -1  -1  -3  317.44    6.34
   1  -2   3  355.48    7.45
  -2   1  -3  248.02    9.45
  -1   2  -3  315.13    7.18
   1   1   3  389.64    8.04
  -1   2   3  329.83    5.67
  -1   2  -3  334.67    6.84
  -1  -1   3  329.20    8.52
   1   1  -3  435.22    9.28
  -2   1  -3  133.92    3.59
   1   1  -3  380.74    6.13
  -1  -1   3  311.41    7.40
  -1   2   3  379.02    7.94
  -1   2   3  356.32    7.35
   2  -1  -4 1217.17   15.81
   1   1  -4 2468.78   18.77
  -1  -1  -4 2495.93   21.58
   1  -2   4 1838.72   26.93
   1  -2   4 2647.38   26.68
  -2   1  -4 1986.49   21.79
  -1   2  -4 2321.80   21.21
  -1  -1   4 2143.66   21.85
  -1  -1  -4 2623.19   21.87
  -1   2  -4 2318.04   21.30
   2  -1   4 1932.48   18.31
   2  -1  -4 1606.45   11.17
   1   1  -4 2491.30   18.67
   2  -1   4 2673.30   25.51
  -1  -1  -4 2370.86   19.91
  -2   1  -4 1965.62   28.18
  -2   1  -4 1936.05   18.98
   1   1  -4 2762.58   19.81
   1  -2   4 2261.20   19.92
   2  -1   4 2047.79   18.24
   1  -2   4 2233.13   18.08
   1   1   4 2872.87   24.21
  -1  -1   4 2139.19   21.96
   1   1   4 2622.47   23.49
   1   1   4 2691.04   23.70
   2  -1  -4 1334.92   16.67
   1   1  -4 1909.46   19.61
  -1   2   4 2313.69   18.29
   2  -1  -4 1281.14   15.68
  -1   2  -4 2005.59   18.25
  -1  -1   4 2129.56   21.65
  -1  -1   4 2208.43   21.74
  -1   2  -4 1880.82   20.42
  -1   2   4 2382.88   20.43
   2  -1   4 1796.36   18.37
   1  -2   4 2224.97   19.10
   1   1   4 2881.54   24.30
  -1   2   4 2377.42   20.04
   2  -1  -4 1858.67   19.54
   1   1  -4 2778.34   18.02
   1  -2  -4 2493.74   22.47
  -2   1   4 1038.52   17.08
  -1   2   4 2527.59   17.06
   1   1   4 2376.01   17.62
  -1  -1   4 2110.50   15.40
  -1   2  -4 2523.73   21.93
   1  -2   4 2254.44   18.94
  -1  -1  -4 2479.10   18.69
  -1  -1   4 2297.93   17.01
  -1   2   4 2716.89   25.87
  -1   2   4 2336.66   18.50
   1   1   4 2398.89   20.15
  -1  -1  -4 2124.94   17.55
   1  -2  -5   -1.99    3.77
  -1  -1  -5    4.00    3.83
   1  -2   5    2.86    4.01
   1   1   5    4.97    2.49
   1   1   5    4.13    2.71
   1  -2   5    2.99    2.15
   2  -1   5    3.38    2.47
   1  -2  -5    2.35    2.41
   1   1  -5    1.77    2.12
  -1   2  -5    2.51    2.35
   1   1  -5    1.44    2.41
   1  -2  -5    5.35    2.66
  -1  -1  -5    5.23    2.41
  -1   2   5    1.94    1.83
   2  -1   5    2.01    2.21
  -2   1  -5    0.10    2.13
   1   1   5    5.55    2.52
   1   1  -5    5.71    2.93
  -1   2  -5    1.70    2.36
   2  -1  -5    0.90    2.55
  -1  -1   5    1.82    2.42
   1   1  -5    0.49    2.49
   1   1  -5    1.10    2.20
  -1  -1   5    4.08    2.32
   2  -1   5    4.74    2.10
  -1  -1   5    0.39    3.21
  -1  -1   5    1.46    2.29
  -1   2   5    4.33    2.18
  -1   2  -5    5.28    3.52
  -1  -1   5    3.80    2.37
  -2   1   5    2.11    2.76
  -2   1  -5    1.41    2.44
  -1  -1  -5    2.98    2.15
   1   1   5    3.07    2.47
  -1   2   5    4.40    3.41
   2  -1   5    2.73    2.40
   1   1  -5    4.20    3.38
   2  -1   5   -0.05    2.83
  -2   1   5    3.17    3.17
  -1   2   5    3.06    3.61
   1   1  -5    1.35    2.56
  -2   1  -5    3.47    2.69
   1  -2   5    2.62    4.22
  -2   1   5    0.47    1.90
  -2   1  -5   10.02    3.18
   1   1   5    3.38    2.39
  -1   2   5    3.25    2.13
   1   1   5    4.86    2.31
   2  -1   5    3.94    3.11
   1  -2   5    1.34    1.98
  -1   2  -5    1.34    2.17
  -2   1  -5    0.09    2.23
  -1   2   5    4.97    2.38
  -1  -1  -5    3.61    3.00
   1  -2   5    0.57    2.03
   2  -1  -5    2.80    2.75
   2  -1   6  302.35   10.16
  -1   2  -6  304.20   10.47
   1   1   6  308.27   10.37
   2  -1   6  362.18   11.56
   1   1  -6  218.44   12.52
  -2   1   6  404.69   13.48
   1  -2   6  119.01    6.44
   1  -2   6  130.15    6.82
  -1  -1  -6  137.02    7.24
  -1   2   6  319.97   14.17
   1   1  -6  308.85   14.05
   1   1  -6  241.98    7.81
   1   1   6  310.62   10.49
  -1  -1  -6  136.23    7.55
  -1  -1   6  105.68    7.04
  -1  -1   6  243.28   11.12
   2  -1   6  397.63   10.95
   1   1   6  305.95   10.19
   2  -1  -6  373.32    7.63
   1  -2  -6  172.85    8.70
  -1  -1   6  286.31   11.01
   2  -1   6  376.75   11.58
   1   1   6  359.55   12.83
  -1   2  -6  172.91    8.06
   1  -2   6  117.20    6.41
   1   1   6  299.96   11.04
  -1   2  -6  234.91    8.58
  -2   1   6  424.39   14.59
  -1   2   6  278.80   11.49
   2  -1   6  392.33   10.22
  -2   1  -6  398.73   11.31
  -1  -1  -6  217.60   11.69
   1   1  -6  286.81   12.20
  -1   2   6  319.67   13.90
  -2   1  -6  412.74   11.80
  -2   1  -6  468.13   12.97
   1  -2  -6  180.72    9.32
   1   1  -6  218.44    7.95
   1  -2   6  210.24   12.82
   2  -1  -6  330.84   10.60
   2  -1  -6  370.98   11.75
  -1   2  -6  174.94    8.09
   1  -2  -6  231.30   10.13
   1   1  -6  226.19    8.03
   2  -1  -6  377.13   12.57
  -1  -1   6  107.39    6.91
   1  -2   6  353.46   14.23
  -1  -1   6   91.77    6.64
  -2   1  -6  435.95   13.05
  -1   2   6  279.93    8.33
   1   1   6  309.67   11.25
  -2   1   6  311.23   11.93
   1   1   6  295.41    9.89
  -2   1  -6  393.30    9.98
  -2   1   6  525.15   15.60
  -1   2   6  283.20    8.50
  -1  -1   6  103.99    6.92
   2  -1  -6  338.91   11.54
  -1  -1  -6  275.38   10.63
   2  -1   6  576.86   14.08
  -1   2  -6  376.34   13.71
   2  -1   6  451.82   14.50
  -1   2   7  108.77    8.44
   1  -2   7   55.43    5.33
  -1  -1   7   37.84    5.38
   2  -1  -7  136.99    8.81
   1   1   7   80.55    8.23
   2  -1  -7  109.95    7.65
   2  -1   7  195.09    9.05
  -1  -1   7  143.88   10.39
  -2   1   7  175.61    7.29
   2  -1   7  141.50    6.36
  -1   2  -7  155.87    9.42
  -2   1   7  132.00    8.55
   2  -1   7  170.45    8.95
  -2   1  -7  144.78    9.25
  -2   1   7  165.28    6.36
   1  -2  -7  115.26    7.53
  -2   1  -7  137.87    7.93
   1   1   7  113.38    7.38
   2  -1  -7  133.96    8.62
  -1   2   7   86.31    5.18
   1   1   7  106.03    9.04
  -2   1  -7  144.80    7.95
  -1   2  -7  176.74    9.54
   2  -1  -7  152.10    6.69
  -1   2  -7  123.17    7.10
  -1  -1  -7   83.98    8.11
   2  -1   7  165.52    8.75
  -1   2   7  101.32    8.59
   1  -2   7  198.75   11.16
  -1   2   7   98.99    6.03
   1   1   7   76.22    6.48
   1  -2   7   63.74    5.52
  -1  -1   7   42.44    5.35
   2  -1   7  121.29    7.46
  -2   1  -7  102.86    6.99
  -2   1  -7  153.59    8.93
   1   1  -7  156.07   11.03
   1  -2  -7   64.55    6.93
  -2   1   7  157.78   10.67
   1   1  -7  107.85    6.53
  -1   2  -7   97.98    7.47
   2  -1  -7  117.51    8.76
   1   1   7   69.71    6.77
   1   1  -7  114.99    6.63
   1   1   7   63.63    6.56
   2  -1  -7  158.45    6.89
   2  -1   7  143.53    8.77
   1   1  -7  105.46    7.82
   1   1   7   72.26    6.40
  -1  -1   7   33.82    5.12
  -1  -1  -7   54.21    5.64
  -2   1   7  120.02    8.76
  -1  -1  -7   82.99    8.85
   1   1   7   80.67    6.51
   1  -2   7   62.10    5.72
  -1   2   7   89.21    5.79
   2  -1   7  144.18    8.49
  -1  -1  -7   54.98    5.96
  -2   1   7  121.41    8.84
   1   1  -7  159.17   11.61
  -2   1  -7  138.86    8.49
   2  -1   7  183.10   10.55
  -1   2  -7  101.34    7.50
   1  -2   7  139.21   11.59
   1  -2  -7   67.14    6.54
  -1  -1   7   90.27    7.21
  -2   1   7  169.62   10.02
  -1   2   7  136.35   10.92
   1   1  -7  118.45    6.26
  -1  -1   7   37.98    5.43
  -2   1   7  180.02    7.85
   2  -1   8  489.15   18.51
  -2   1  -8  409.97   14.81
  -1   2   8  267.88   11.98
  -2   1  -8  387.33   14.83
  -1   2  -8  331.44   12.26
   1  -2  -8  260.13   13.84
   2  -1  -8  327.02   13.71
  -1   2  -8  321.69   13.56
   1   1  -8  350.20   11.92
   2  -1  -8  381.08   15.39
   1   1   8  429.08   14.57
  -2   1  -8  379.77   14.51
  -1  -1   8  233.01   12.76
   1  -2   8  277.38   12.13
   1  -2   8  347.84   13.07
  -1  -1  -8  212.48   11.27
  -2   1  -8  351.40   13.46
   2  -1  -8  331.16   15.76
  -1  -1   8  218.07   12.32
   2  -1   8  396.65   15.51
  -1   2   8  340.69   11.82
   1   1   8  295.73   12.67
  -1  -1   8  378.70   13.79
   2  -1  -8  371.16   15.12
  -2   1   8  438.58   12.24
   2  -1   8  353.77   13.23
   1   1   8  285.49   12.71
  -1   2   8  334.42   10.56
   1   1  -8  323.51   11.68
  -1   2  -8  299.94   13.32
  -1   2   8  271.28   11.90
   1   1   8  258.45   12.95
  -1   2  -8  281.82   11.66
   1   1   8  243.09   13.19
  -1  -1  -8  312.03   14.62
   1   1   8  256.42   13.34
  -2   1   8  436.16   19.03
   1   1  -8  375.93   12.47
   1   1  -8  313.28   13.57
   1   1  -8  347.40   16.43
   1  -2   8  385.31   14.76
   1  -2  -8  326.18   10.44
   2  -1   8  294.18   11.17
   1  -2   8  258.53   11.57
   1  -2   8  342.44   13.53
  -2   1  -8  326.78   13.44
  -1  -1  -8  206.96   11.88
   2  -1   8  453.26   15.55
  -2   1   8  458.50   12.38
  -1   2  -8  322.61   13.43
   1  -2   8  340.31   14.44
  -2   1  -8  401.18   13.22
  -1   2   8  344.96   15.93
  -2   1   8  330.96   14.73
  -1   2   8  338.86   11.62
   1   1   8  298.60   13.11
   1  -2  -8  220.65   12.75
  -2   1  -8  335.32   14.00
  -2   1  -9    5.81    4.63
   1   1  -9    2.35    4.92
  -1   2  -9   10.65    5.04
   2  -1  -9    5.20    5.49
   2  -1   9    8.58    4.91
  -2   1  -9   11.16    4.78
  -1   2   9    7.67    4.32
   1  -2  -9    9.43    5.52
  -1   2  -9    3.81    4.17
   2  -1  -9   11.54    5.22
   1   1  -9    7.70    4.15
  -1   2  -9    6.60    4.50
  -1  -1  -9    0.73    5.27
  -2   1  -9    5.35    4.33
  -1   2  -9   11.67    4.36
   1   1  -9    9.77    4.32
   1  -2   9   11.12    4.15
  -1   2   9   16.13    4.09
   1   1   9    9.15    4.34
  -2   1  -9   12.08    4.39
  -1   2   9   12.88    3.98
  -1  -1   9   13.04    4.47
  -1   2   9    6.42    3.93
  -1   2  -9   10.19    4.36
  -2   1  -9   12.35    4.67
  -1   2   9   10.57    4.01
   2  -1   9   14.04    4.91
   1  -2   9    3.94    4.15
  -2   1   9   10.41    4.81
   2  -1  -9    5.62    5.03
   1   1   9    9.94    4.72
   1   1  -9    2.12    4.78
  -1  -1  -9    5.27    4.05
  -1  -1   9    5.54    3.71
  -1  -1   9    3.63    3.95
  -2   1  -9   10.00    4.32
   1  -2   9    4.88    5.28
  -2   1   9    7.60    4.67
   1   1  -9    8.79    4.16
   1  -2  -9    4.76    4.22
  -1  -1  -9    2.13    4.77
   2  -1  -9    9.39    5.04
  -1  -1  10   62.28    7.02
  -1  -1  10   39.47    6.03
  -2   1 -10   34.40    7.41
   2  -1 -10   31.72    7.73
  -2   1 -10   35.34    6.52
   1   1  10   47.32    7.37
   2  -1  10   58.26    7.83
   1  -2  10   45.02    6.81
   2  -1 -10   36.44    7.91
   1  -2  10   42.90    7.01
   1   1 -10   27.97    7.76
   1   1 -10   30.56    7.61
   2  -1 -10   42.42    8.10
  -1   2 -10   34.48    7.08
   2  -2  10  132.03   11.41
   0   2  10  117.37    9.43
   2   0 -10   95.21   11.59
   2  -2  10  123.88   10.68
   0   2   9   20.06    4.75
   2   0  -9   20.38    6.57
   2  -2   9   29.09    5.98
   0  -2  -9   15.36    5.55
  -2   2  -9   17.68    6.55
   2   0  -9   16.95    6.26
   2  -2   9   17.74    4.41
   2  -2   9   21.41    5.83
  -2   0   9   23.84    4.77
   0  -2  -9   26.81    6.22
  -2   0   9   24.95    4.49
  -2   2  -9   23.78    5.75
  -2   2  -9   25.89    5.13
   2   0  -9   33.77    7.07
   0   2   8   54.96    6.74
   2   0  -8  119.35    9.51
  -2   2  -8  100.66    7.73
   0   2   8   74.43    6.32
   2  -2   8  126.42    8.88
   2  -2   8   92.48    6.89
  -2   2  -8   82.00    6.60
   2  -2   8  106.02    8.37
   2  -2   8  107.46    8.03
   0  -2  -8   62.73    9.06
   0   2   8   74.19    6.75
  -2   2  -8   73.57    7.29
   2   0  -8   89.72    9.42
   0   2   8   49.69    6.43
   0   2   8   70.51    9.71
  -2   0   8  101.77    6.40
  -2   2  -8  101.14    7.83
  -2   2  -8   96.41    7.27
   2   0  -8  103.52    9.18
   0  -2  -8   53.31    7.35
   0   2   8   70.92    6.62
   0  -2  -8   48.52    6.72
   2   0  -8   85.12    8.44
   2   0  -8  111.49    9.84
   2  -2   8  117.85    8.86
  -2   2  -8   83.54    7.46
  -2   0   8   77.66    7.72
   0   2   7  179.40    8.24
   2  -2   7  407.46   14.86
   0   2   7  187.63   12.05
   0  -2  -7  109.51    8.62
  -2   0   7   87.99    7.94
   2  -2   7  209.34    8.41
  -2   0   7  199.12   11.01
   2   0  -7  399.56   14.21
   2  -2   7  393.09   13.96
   0   2   7  132.65    8.69
   0   2   7  186.18    8.99
  -2   2  -7  226.32   10.22
   0   2   7  211.19   14.10
   2  -2   7  320.52   12.12
   0  -2  -7  103.31    8.03
   0   2   7  185.20   10.16
  -2   2  -7  339.74   11.84
   0  -2  -7  155.65   10.74
  -2   0   7   94.91    7.91
   2   0  -7  235.96    7.95
   0   2   7  182.40    8.87
   2  -2   7  359.65   12.64
  -2   2  -7  235.62   10.39
  -2   2  -7  310.14   11.12
   2  -2   7  207.84    8.98
   2  -2   7  214.72    8.46
   0  -2  -7  148.56    9.72
   0   2   7  130.85    8.70
  -2   2  -7  284.30   10.41
   2   0  -7  230.57    7.91
  -2   2  -7  281.62    9.53
   2   0  -7  323.21   12.49
  -2   0   7  115.00    8.37
   2   0  -7  322.02   14.44
  -2   0   6  102.58    7.71
  -2   2  -6  613.20   13.26
   0   2   6  462.15   12.94
   0   2   6  493.70   14.43
   2  -2   6  714.86   15.83
  -2   0   6  106.26    7.54
  -2   2  -6  500.83   12.36
  -2   2  -6  357.96   11.50
   0  -2  -6  405.75   11.63
   0  -2  -6  533.32   15.93
   2   0  -6  687.73   15.47
   2   0  -6  361.75    8.73
   2   0  -6  480.12    9.62
   0   2   6  453.91   12.80
   2   0  -6  386.29    8.91
   2  -2   6  219.97    8.34
   2   0  -6  590.85   17.31
  -2   0   6  142.76    9.19
   2  -2   6  636.50   14.70
   0  -2  -6  338.89   12.39
   2  -2   6  240.50    8.14
   2   0  -6  640.24   15.20
   0   2   6  553.03   13.15
   0   2   6  606.09   15.69
   2  -2   6  772.06   17.46
  -2   0   6  105.29    7.57
   0   2   6  529.59   11.89
  -2   2  -6  336.62   11.36
   2  -2   6  805.36   18.63
  -2   2  -6  667.41   15.43
   0   2   6  556.11   13.26
   0  -2  -6  307.53   11.56
   2  -2   6  227.19    7.96
   2   0  -5  250.39   11.10
   2  -2   5  318.25    9.74
  -2   2  -5  291.26    9.04
  -2   2  -5  161.42    6.62
   0   2   5  265.83    8.90
  -2   0   5  188.27    7.95
   2  -2   5  335.33   13.67
   0   2   5  320.45    8.97
  -2   2  -5  272.70    9.24
  -2   0   5  136.23    7.00
   2   0  -5  234.92    6.07
   0   2   5  320.60    8.97
  -2   0   5   93.31    6.15
   0   2   5  251.80    8.46
   0   2   5  273.07    9.03
   2   0  -5  251.05   11.04
   0   2   5  264.98    7.67
  -2   2  -5  124.00    6.43
   0  -2  -5  238.60    8.80
   2  -2   5  314.09   10.29
   2  -2   5  298.45    8.98
   2   0  -5  255.04    6.24
  -2   0   5  145.00    7.35
  -2   0   5  143.35    6.93
   0  -2  -5  250.78    8.86
   0  -2  -5  258.32    7.22
   2  -2   5   94.62    4.52
   2   0  -5  279.76    9.17
  -2   2  -5  127.28    6.36
   2  -2   5  104.91    4.83
  -2   2  -5  307.04    8.72
   2   0  -5  178.39   10.06
   2  -2   5  302.60    9.19
   2  -2   5  124.17    5.42
  -2   2  -4  227.90    6.49
   0  -2  -4  343.34    8.98
   0  -2  -4  395.36    7.57
  -2   0   4  355.29    9.96
   0   2   4  371.07    9.65
   0   2   4  348.09    8.63
   2  -2   4  246.12    5.94
   0   2   4  352.71    8.67
   0  -2  -4  319.99    8.84
  -2   2  -4  223.68    7.67
  -2   0   4  275.32    8.84
   0   2   4  354.13    8.74
   0  -2  -4  381.78    8.43
   2  -2   4  190.69    5.58
   0   2   4  365.95    8.10
  -2   0   4  280.57    8.30
   0   2   4  386.36    8.65
  -2   2  -4  259.17    7.55
  -2   0   4  350.35    9.99
  -2   0   4  299.97    8.38
   2  -2   4  282.40   11.43
   2   0  -4  254.20    8.68
  -2   2  -4  199.00    6.32
   0   2   4  384.70    8.61
  -2   0   4  273.93    8.59
   0   2   4  365.28    9.23
  -2   2  -4  380.83    9.85
   0  -2  -4  349.60    7.60
   2  -2   4  452.15   13.10
   0  -2  -4  316.14    6.91
  -2   2  -4  268.20    7.60
   0   2   4  346.02    8.32
   0  -2  -4  347.28    9.07
   0   2   4  329.99    8.72
   0   2   3 2683.02   20.11
   2   0  -3 2487.86   21.46
   2   0  -3 2071.08   12.67
   0   2   3 2139.59   17.30
   0   2   3 2501.61   19.79
  -2   0   3 2282.33   20.39
   0   2   3 2678.29   20.09
   0   2   3 2213.36   17.29
  -2   0   3 2102.47   11.57
   0   2   3 2492.15   19.95
  -2   0   3 2271.80   18.65
   0  -2  -3 2427.91   19.69
  -2   2  -3 1679.78   17.51
   2   0  -3 2083.07   12.70
   0  -2  -3 2068.19   14.74
   0  -2  -3 2134.34   13.83
   2  -2   3 1783.02   18.21
  -2   2  -3 2185.55   17.84
  -2   2  -3 2524.10   16.75
   2  -2   3 1916.32   23.87
   0   2   3 2389.43   19.24
   2  -2   3 1990.60   14.40
  -2   2  -3 2017.19   18.99
   0  -2  -3 2180.32   15.22
   2   0  -3 1975.76   17.80
  -2   2  -3 2205.15   17.80
   0   2   3 2228.02   16.88
  -2   2  -3 2046.79   16.30
  -2   0   3 2258.34   19.94
   2   0  -3 2181.72   23.25
   2  -2   3 1853.72   17.95
  -2   0   3 2101.59   13.51
  -2   0   3 2218.82   19.23
   0  -2  -3 2174.70   19.19
   0  -2  -3 2897.60   20.78
   2   0  -3 2431.14   22.82
   0   2   3 2303.22   19.39
  -2   2  -2 2296.24   13.75
   2   0  -2 1835.00   14.82
   0   2   2 1928.11   14.67
  -2   0   2 2045.65   17.06
   2   0  -2 2092.93   10.38
   0   2   2 1978.61   14.69
   2  -2   2 2120.70   21.88
   0  -2  -2 1991.15   16.24
   0  -2  -2 2045.70   15.56
   2   0  -2 2120.99   10.41
   2  -2   2 1747.83    7.86
   0  -2  -2 1893.31   13.20
   0   2   2 2003.29   15.38
  -2   2  -2 2180.14   17.62
   0  -2  -2 2071.14   15.83
  -2   0   2 1802.32    9.35
   0  -2  -2 1918.46   15.95
   0   2   2 1876.42   14.52
  -2   0   2 2079.41   15.77
   2  -2   2 1914.33   10.32
   2   0  -2 2640.43   22.00
   0  -2  -2 2048.12   15.60
  -2   0   2 2096.87   16.37
   0  -2  -1 1555.20   12.98
  -2   0   1 1475.66    5.86
   0  -2  -1 1524.70   12.71
  -2   2  -1 1598.74   10.70
  -2   0   1 1520.06    7.41
   0   2   1 1551.92   12.76
  -2   0   1 1580.32   12.18
  -2   0   1 1627.96   13.13
  -2   2  -1 1851.84   12.78
  -2   0   1 1593.00   12.05
  -2   2  -1 1619.34   10.85
  -2   0   1 1539.66    7.54
  -2   0   1 1603.31   12.25
  -2   0   1 1607.68   12.25
  -2   2  -1 1696.58   12.07
   2  -2   1 2008.51   13.36
   0   2   1 1485.55   11.33
  -2   2  -1 1626.15   10.05
   2  -2   1 1740.15   12.27
  -2   0   1 1579.20   12.12
   0  -2  -1 1447.12   11.30
  -2   0   0  339.50    4.29
  -2   2   0  322.97    4.51
   2  -2   0  394.12    4.69
   2   0   0  378.61    5.66
  -2   0   0  349.68    5.47
  -2   0   0  363.41    5.57
   0   2   0  376.48    6.68
   0  -2   0  349.16    6.12
   2  -2   0  413.98    7.00
  -2   0   0  339.77    4.28
   0  -2   0  354.19    5.56
   2  -2   0  334.95    7.70
   2  -2   0  366.77    4.85
   0   2   0  378.30    6.47
   2  -2   0  357.53    4.84
   0  -2   0  348.49    6.17
   2   0   0  441.94    4.30
  -2   2   0  341.38    5.25
  -2   0   0  371.08    5.56
   2   0   0  438.27    3.79
  -2   2   0  326.49    4.54
   2  -2   0  446.33    5.61
  -2   0   0  369.94    6.00
  -2   2   0  348.61    4.91
  -2   0   0  366.95    5.67
  -2   0   0  347.38    5.43
   0  -2   0  329.53    5.60
  -2   0  -1 4826.95   20.25
   2  -2  -1 4728.06   15.42
   0  -2   1 4548.05   20.54
  -2   0  -1 4913.68   20.00
  -2   0  -1 4737.08   14.75
   2  -2  -1 4804.78   17.70
   0   2  -1 4534.62   20.60
   2  -2  -1 5354.53   18.79
   0  -2   1 4279.86   19.34
   0   2  -1 4415.06   20.67
  -2   2   1 4636.90   17.70
  -2   0  -1 4831.38   20.24
   2  -2  -1 4887.38   12.88
   2   0   1 5067.74   22.57
   0   2  -1 4540.75   21.07
  -2   0  -1 4857.01   20.11
   2  -2  -1 4698.94   15.35
   0   2  -1 4829.69   22.94
   2  -2  -1 4798.28   18.47
  -2   2   1 4471.98   16.88
   0  -2   1 4714.86   21.40
  -2   0  -1 4926.63   20.62
   2   0   2 1288.64   12.90
   2   0   2 1287.16   12.93
   0   2  -2 1122.82   11.75
   0  -2   2  996.60   10.39
   0   2  -2 1209.36   13.11
  -2   2   2  977.97    5.11
   2   0   2 1361.32   10.77
  -2   2   2 1288.88   11.64
  -2   2   2  974.13    5.08
   2  -2  -2 1175.68    8.93
   0  -2   2 1008.21   10.44
   0   2  -2 1101.89   11.79
   2  -2  -2 1157.58    8.90
   0  -2   2 1093.64   10.12
  -2   0  -2 1254.70    9.50
  -2   2   2  855.48   14.40
  -2   0  -2 1249.46    9.92
   0  -2   2 1212.01   12.30
   0   2  -2 1111.69   11.64
  -2   2   2 1237.30   11.67
  -2   0  -2 1237.39   11.61
  -2   0  -2 1249.86   11.69
   0   2  -2 1271.89   11.80
  -2   2   2 1306.59   13.87
  -2   2   3 1384.84   18.76
  -2   2   3 1026.04    8.13
   2   0   3 1295.97   14.81
  -2   0  -3 1138.96   13.05
   2   0   3 1216.83   11.85
  -2   2   3 1048.59    8.30
   2   0   3 1320.46   14.74
   0   2  -3 1254.91   13.85
   2  -2  -3 1192.22   12.42
   0  -2   3 1193.61   16.42
   0  -2   3 1155.81   12.89
   0  -2   3 1282.57   14.98
   0   2  -3 1273.90   14.06
   0  -2   3 1177.65   16.42
   2   0   3 1423.97   15.63
   2   0   3 1232.83   13.62
   0   2  -3 1151.00   13.57
  -2   2   3 1007.59    6.58
   0  -2   3 1259.37   14.72
   0  -2   3 1164.02   13.85
   0   2  -3 1115.45   12.68
  -2   0  -3 1122.89   12.55
   0   2  -3 1412.74   16.62
   2  -2  -3 1143.65   12.06
   2  -2  -3  960.98   11.21
   0  -2   3 1201.63   12.51
   0  -2   3 1116.09   12.35
  -2   0  -3 1248.72   14.36
   2   0   3 1411.05   15.58
  -2   0  -3 1375.35   14.83
  -2   0  -3 1159.39   11.79
  -2   2   3 1157.12   12.86
  -2   2   3 1190.27   17.30
   0   2  -3 1433.99   14.42
   0   2  -4   21.63    3.30
   0   2  -4   20.91    2.98
   0  -2   4   23.55    3.58
  -2   0  -4   14.52    2.22
   2  -2  -4   16.61    2.68
   2   0   4   24.84    3.25
   0  -2   4   23.09    2.95
   0  -2   4   21.77    2.83
   2   0   4   24.84    3.21
   0   2  -4   21.43    2.99
   2   0   4   22.34    3.12
  -2   2   4   15.25    4.31
   0  -2   4   20.78    3.00
  -2   2   4   17.37    3.72
  -2   0  -4   18.92    2.71
  -2   0  -4   19.16    2.72
   0   2  -4   22.95    3.00
  -2   2   4   14.02    1.67
  -2   2   4   18.46    3.37
   2   0   4   23.33    3.19
   0  -2   4   20.58    3.56
   2   0   4   18.48    2.70
  -2   0  -4   17.35    2.51
   0  -2   4   19.52    2.88
   0   2  -4   24.06    3.05
   0  -2   4   18.23    2.85
   2  -2  -4    2.79    3.84
   2  -2  -4   21.17    2.90
   2   0   4   24.09    3.21
  -2   0  -4   16.58    4.73
   2   0   5 1438.19   20.81
   2  -2  -5  938.31   15.23
   0  -2   5 1034.59   15.19
   2   0   5 1395.44   20.11
   2   0   5 1202.54   19.95
  -2   0  -5  568.53   11.77
   0  -2   5 1028.82   16.37
  -2   0  -5  814.75   20.03
  -2   0  -5  621.10   12.52
  -2   2   5  871.49   10.02
   0   2  -5 1271.16   17.72
   2   0   5 1383.62   19.84
   0  -2   5 1303.12   17.15
   2  -2  -5 1083.41   17.04
   0   2  -5 1175.50   17.25
   2   0   5 1217.63   15.87
   2   0   5 1402.45   20.51
  -2   2   5 1443.51   22.57
   0  -2   5 1079.57   17.65
   0   2  -5 1385.07   17.24
   0   2  -5 1183.00   17.19
   2   0   5 1173.74   17.59
   0  -2   5 1012.36   16.82
   0   2  -5 1077.27   18.90
  -2   0  -5 1110.72   20.63
   0   2  -5 1635.89   22.95
  -2   2   5 1074.25   21.10
   0  -2   5 1031.12   16.81
   0   2  -5 1326.67   19.84
  -2   2   5 1324.67   21.80
  -2   2   5 1313.44   21.08
   0  -2   6   42.08    4.63
  -2   0  -6   32.69    4.48
   2  -2  -6   44.79    4.93
   2   0   6   89.85    6.68
   2   0   6   80.84    6.19
   2   0   6   79.26    6.17
   0  -2   6   48.56    4.85
  -2   0  -6   39.69    3.98
  -2   0  -6   44.89    4.69
   2   0   6   76.63    6.99
   0   2  -6   88.61    7.15
   0  -2   6   46.81    4.68
   0  -2   6   72.66    7.55
  -2   2   6  124.18    8.90
  -2   2   6  136.15    8.27
  -2   2   6  125.92    8.65
   0   2  -6   61.80    5.18
   2   0   6   67.13    5.53
  -2   2   6   56.15    3.58
  -2   0  -6   74.26    8.07
   0   2  -6   67.37    5.48
   2  -2  -6   41.51    4.65
   2   0   6  147.22    6.87
   2   0   6  124.70    8.31
   0  -2   6   47.72    4.95
   0  -2   6   98.28    8.41
  -2   0  -6  106.16    9.37
   0   2  -6   67.52    7.48
   0   2  -6   62.16    5.17
   2   0   6   87.43    6.63
  -2   2   6  109.57    7.00
   0   2  -6   99.34    8.67
  -2   2   6   82.16    5.12
   0   2  -6   68.23    5.22
   2   0   7  147.69    9.45
  -2   0  -7  129.28    8.26
   2  -2  -7  136.86    8.63
   2   0   7  135.78    9.21
   2   0   7  154.70    9.53
   0   2  -7  190.61   12.16
   2   0   7  158.80    9.63
  -2   2   7  334.06   14.65
   0  -2   7   57.26    5.67
  -2   0  -7  175.12   11.97
   0  -2   7  144.30   11.26
  -2   0  -7  153.30    7.49
   0   2  -7  130.07    7.78
  -2   2   7  307.97   12.86
   0  -2   7   58.52    5.69
  -2   0  -7  245.78   12.91
   0   2  -7  183.77    8.94
  -2   0  -7  169.35    8.69
   2   0   7  155.68    8.86
   0   2  -7  135.38    7.85
  -2   2   7  257.44   11.47
   0  -2   7  124.58   10.95
   2   0   7  202.82    9.76
   0   2  -7  184.41   13.48
   0   2  -7  176.75   10.35
   0  -2   7   48.55    5.42
  -2   2   7  303.29   14.51
   2  -2  -7  147.23    9.14
   0   2  -7  172.97    7.92
   0  -2   7   59.57    5.94
   2   0   7  289.30   10.96
   0   2  -8    0.39    4.56
   0  -2   8   -6.85    6.29
   2   0   8    3.49    3.98
  -2   0  -8   -0.73    3.85
  -2   0  -8   -1.82    4.19
  -2   0  -8   -2.43    3.97
   0   2  -8   -2.54    3.91
   0  -2   8    0.07    2.77
   0  -2   8   -1.14    5.10
   0   2  -8   -1.22    3.39
   2   0   8    0.81    3.53
   0  -2   8    0.08    3.06
   2   0   8   -1.86    3.95
   0   2  -8    5.68    5.09
  -2   2   8    2.50    4.69
   2  -2  -8    4.75    4.37
   2   0   8   -1.15    4.05
   2   0   8   -3.18    3.98
   2  -2  -8    0.67    4.19
   2   0   8   -3.43    4.14
  -2   0  -8    0.93    3.90
   0   2  -8    0.14    3.74
   2  -2  -9  208.45   14.40
   0   2  -9  239.90   11.92
   2  -2  -9  216.12   12.30
  -2   2   9  298.86   18.25
   0   2  -9  181.43   12.58
   0   2  -9  212.94   11.87
   0  -2   9  213.79   11.91
  -2   0  -9  170.09   11.83
   0  -2   9  237.96   12.12
   2   0   9  170.17   10.73
   0   2  -9  286.04   12.92
  -2   0  -9  190.07   11.41
   2   0   9  250.36   13.71
   0  -2  10    6.54    3.80
   2   0  10    8.15    4.72
   0  -2  10    3.87    4.20
   2  -3   9  233.37   15.53
  -3   2  -9  167.15   10.85
  -1  -2  -9   92.97   10.08
   3  -1  -9  163.66   13.12
   3  -1  -9  170.05   13.96
  -1  -2  -9  101.14   11.21
   1   2   9  166.01   11.50
   2  -3   9  191.34   12.55
   3  -2   9  200.98   13.39
   2   1  -9  122.58   13.77
   1  -3  -9   97.48   11.21
   2   1  -9  137.94   12.84
   1  -3  -9   93.44   10.74
  -3   2  -8    3.62    4.14
   2   1  -8    3.55    5.28
  -2   3  -8    2.45    3.90
   3  -1  -8    3.33    4.74
   2  -3   8    6.57    5.24
   3  -1  -8    3.48    4.07
  -3   2  -8    5.43    4.40
  -1  -2  -8    1.88    3.31
   3  -1  -8   -4.51    4.58
   1  -3  -8    1.91    3.83
   3  -1  -8    2.95    4.36
  -2   3  -8    4.73    3.68
  -3   1   8    1.65    3.96
  -3   2  -8    1.97    3.89
   3  -2   8    1.05    3.92
   1   2   8    2.74    3.63
  -2  -1   8   -1.02    3.84
   1  -3  -8    6.69    3.75
  -1  -2  -8   -1.02    5.26
   2  -3   8   -0.67    4.34
  -3   1   8    0.90    3.46
   1  -3  -8    3.51    3.74
   1   2   8    1.02    3.42
  -2   3  -8    5.86    3.67
  -1   3   8    1.01    2.96
   1   2   8    2.34    3.53
   2  -3   8    0.30    3.93
   3  -2   8    5.67    4.32
  -3   1   8    6.38    3.53
  -3   1   8    4.11    3.54
   2  -3   8    0.22    3.78
  -1   3   8   -2.96    5.51
   1   2   8   -1.08    4.52
   3  -2   8    2.25    4.32
  -3   2  -8    2.14    3.68
   1   2   8   -0.25    3.45
  -2  -1   8    1.34    3.07
   2   1  -8   -1.21    4.29
  -1  -2  -8   -0.09    3.67
  -1   3   8   -0.22    2.93
   1   2   8   -0.58    3.51
  -2  -1   8    0.57    3.50
  -1  -2  -8    0.58    3.67
   1  -3  -8    4.29    3.82
  -1  -2  -8   -1.37    3.58
  -2   3  -8   -0.80    3.88
  -3   2  -8    3.38    3.86
  -2   3  -8   -0.06    3.29
   2   1  -8    2.45    4.31
   1  -3  -8   -0.09    5.54
  -1  -2  -8   -3.81    5.96
  -3   1   7   80.95    7.25
   3  -2   7  267.59   12.95
  -1  -2  -7   71.98    7.11
  -1   3   7  164.84    7.77
  -3   2  -7  247.55   11.17
  -1   3   7  132.26    7.92
   1   2   7  151.59   10.27
  -2   3  -7   88.80    7.59
  -1  -2  -7   83.31    7.71
  -3   2  -7  188.72   10.22
   3  -1  -7  220.50   10.79
   2  -3   7   79.36    5.85
   1  -3  -7  102.17    9.62
  -3   2  -7  245.74   11.40
  -2  -1   7   37.74    5.72
   1  -3  -7   94.53    8.09
   2   1  -7  121.60   12.86
  -1  -2  -7   84.07    8.55
  -3   2  -7  243.00   10.65
   3  -2   7  190.22    9.30
  -2   3  -7   99.14    7.73
  -1   3   7  170.88    7.85
   1   2   7  159.79    9.38
  -2  -1   7   47.72    6.79
  -3   2  -7  176.80    9.73
   2  -3   7  222.76   10.41
   3  -1  -7  211.06    9.32
   2  -3   7  246.94   12.19
   1   2   7  166.21    9.43
   1  -3  -7   74.36    7.87
  -3   1   7  157.73   10.11
  -2  -1   7   45.40    5.74
  -3   1   7   29.15    5.23
   3  -2   7  243.90   11.47
  -3   2  -7  263.62   10.87
   1   2   7  158.17   10.35
  -2   3  -7  141.88    8.36
  -3   1   7   32.31    5.24
   1   2   7  167.38    9.24
   2   1  -7  180.30   12.78
   1  -3  -7   92.18    8.33
  -1   3   7  128.97    7.93
   3  -1  -7  229.89   10.24
  -1  -2  -7   66.38    7.63
  -1   3   7  158.19   13.90
   2   1  -7  191.60   13.32
   1   2   7  172.95    9.46
   1  -3  -7   80.74    8.11
  -2  -1   7   50.27    6.71
  -1  -2  -7  111.01   11.17
  -1  -2  -7   81.38    7.55
   2  -3   7  214.87   14.89
   2   1  -7  179.22   10.30
  -2   3  -7  243.20   11.02
   3  -1  -7  219.31   11.60
  -1  -2  -6   63.48    5.75
   3  -2   6   73.62    6.55
   1  -3  -6   62.42    6.17
   3  -1  -6   80.28    5.61
   2   1  -6   83.65    5.12
  -3   2  -6   93.29    6.43
  -1   3   6   79.13    5.91
   1   2   6   81.41    6.90
  -1  -2  -6   64.76    5.97
  -2   3  -6   45.86    5.19
  -1   3   6   86.03    6.14
  -1   3   6   69.69    5.64
  -3   2  -6   62.81    5.79
   3  -1  -6   82.91    6.22
  -1  -2  -6   53.86    5.80
  -3   2  -6   94.26    6.77
  -2  -1   6   41.64    5.15
  -3   2  -6   96.34    6.02
   2   1  -6   57.40    7.86
  -2  -1   6   39.14    5.35
  -1  -2  -6   57.56    6.05
  -1   3   6  107.73    6.19
   1  -3  -6   75.08    6.35
  -2  -1   6   63.29    6.94
   2  -3   6  105.02    9.72
   1   2   6   89.01    6.54
   2   1  -6   69.84    4.91
   3  -2   6   60.04    5.20
  -2   3  -6   45.70    5.15
   1   2   6   90.15    6.61
  -3   1   6   47.47    5.27
   2   1  -6   66.45    8.45
   2  -3   6   59.20    4.71
  -3   1   6   24.64    4.51
   1  -3  -6   67.55    6.42
  -1  -2  -6   67.20    5.06
   3  -2   6   79.62    6.52
  -3   1   6   15.71    3.43
   1   2   6   93.00    6.53
  -3   2  -6   61.06    5.50
   3  -1  -6   80.06    5.95
   1  -3  -6  119.28    8.06
   1  -3  -6   65.28    6.22
   2   1  -6   61.48    7.62
   1   2   6   92.76    7.09
  -2  -1   6   54.85    6.60
  -3   1   6   16.61    3.71
  -3   1   6   50.36    5.42
  -1   3   6   89.61    5.11
  -1   3   6   94.43    5.48
  -2  -1   6   43.78    5.32
   2  -3   6   45.51    8.14
  -3   1   6   12.49    3.42
  -2  -1   6   53.42    6.42
  -2   3  -6   43.64    4.81
  -2   3  -6   49.64    5.43
  -2  -1   6   43.93    5.27
  -2   3  -6   87.95    7.50
   3  -2   6   84.90    7.20
  -1   3   6   88.78    7.29
   1   2   6   78.39    6.68
   3  -1  -6   89.78    6.84
  -1   3   5 1113.29   17.17
   1   2   5 1311.51   21.14
  -1   3   5 1331.26   17.28
   1   2   5 1175.27   20.22
  -2  -1   5  882.61   17.21
  -2   3  -5  890.67   16.62
  -1  -2  -5  997.64   17.57
   1  -3  -5  984.83   17.95
   2  -3   5 1011.29   14.63
   3  -1  -5  603.42   13.48
  -3   2  -5  534.52   13.13
  -1  -2  -5 1050.26   14.26
   2   1  -5 1185.13   14.63
  -1  -2  -5  976.43   17.43
   1   2   5 1030.12   14.56
  -2  -1   5  793.17   17.49
  -3   2  -5 1081.85   18.63
   2   1  -5 1179.32   14.70
   2   1  -5  875.72   18.82
   1  -3  -5 1056.78   18.25
  -1  -2  -5 1108.18   17.56
   3  -2   5  689.43   13.21
  -2   3  -5  881.04   16.79
  -2  -1   5  979.21   20.26
   1   2   5 1327.86   21.32
  -1   3   5 1303.52   17.16
  -3   1   5 1064.36   18.04
  -2  -1   5  825.66   17.10
  -1  -2  -5  915.65   17.68
  -3   1   5  587.79   13.50
  -1   3   5  985.88   16.67
  -2   3  -5  792.26   14.80
  -2  -1   5 1001.55   20.41
  -1   3   5 1126.87   17.28
  -1  -2  -5  891.77   13.68
   3  -2   5  773.03   15.59
   3  -1  -5  654.97   12.89
   1   2   5 1154.98   18.54
   2   1  -5 1023.20   22.25
  -3   2  -5  879.88   15.79
   1  -3  -5 1020.63   18.43
  -2  -1   5  828.98   17.56
  -3   1   5  595.53   14.68
   1   2   5 1162.58   20.27
   2  -3   5  945.74   13.64
  -3   1   5  568.91   13.95
   3  -2   5  705.32   15.65
   2  -3   5  813.92   21.87
   2   1  -5  808.43   17.94
   2  -3   5  911.09   23.08
  -3   1   5 1032.51   17.77
  -3   2  -5  502.05   12.45
  -2   3  -5  952.39   17.43
  -1  -2  -5 1024.41   15.95
  -2  -1   5  860.76   12.29
   3  -2   5  973.04   18.56
   2   1  -5 1041.78   19.93
  -1   3   5 1027.82   16.32
   3  -1  -5 1044.96   18.09
  -1   3   5  975.24   17.48
   1   2   5  961.38   16.15
   1  -3  -4   24.67    3.24
   1   2   4   19.59    3.38
  -1  -2  -4   20.21    2.59
   2   1  -4   23.18    2.87
   3  -2   4   18.96    3.33
   2   1  -4   22.71    2.80
   1   2   4   22.67    3.52
  -1   3   4   21.22    3.49
  -2  -1   4   22.51    3.58
  -2   3  -4   19.46    3.09
   1  -3  -4   18.85    3.33
  -1   3   4   20.92    2.86
   1   2   4   20.68    3.35
   1   2   4   21.19    3.32
   3  -1  -4   11.25    2.31
   1   2   4   24.17    3.58
  -1  -2  -4   15.68    3.03
  -3   2  -4   15.24    3.01
  -1   3   4   18.51    3.14
  -3   2  -4   19.80    3.42
  -2  -1   4   19.77    3.09
  -2  -1   4   20.75    3.33
  -1  -2  -4   20.31    3.26
  -1   3   4   19.85    2.86
  -1   3   4   26.32    3.18
  -3   1   4   14.09    3.26
   1  -3  -4   21.23    2.71
  -1  -2  -4   16.46    2.67
   3  -2   4   19.34    2.74
   1  -3  -4   21.50    3.35
  -2   3  -4   19.76    3.15
  -3   1   4   19.26    3.10
   1   2   4   23.74    3.58
  -1   3   4   25.93    3.14
  -1  -2  -4   22.07    3.29
   1  -3  -4   22.44    3.31
  -2  -1   4   23.05    3.39
   1  -3  -4   21.82    3.22
  -3   1   4   15.30    2.90
   1  -3  -4   21.47    2.57
  -3   1   4   14.48    3.06
  -1   3   4   18.28    3.22
   1  -3  -4   16.18    2.22
  -3   1   4   21.73    3.02
   1   2   4   23.28    3.33
   2   1  -4   21.40    3.76
  -1  -2  -4   18.78    2.75
   2   1  -4   20.65    3.79
  -2   3  -4   10.31    3.67
   2   1  -4   22.98    4.73
   2  -3   4   19.11    2.41
  -3   1   4   16.65    3.04
   2  -3   4   19.30    2.35
   2  -3   4   21.83    2.69
  -2  -1   4   21.32    2.73
  -2  -1   4   25.15    3.77
  -3   1   4   19.21    3.13
  -2   3  -4   23.54    3.58
  -3   2  -4   11.75    2.76
   2   1  -4   22.65    3.73
  -2   3  -4   18.84    3.26
  -3   2  -4   11.81    2.83
   3  -2   4   23.95    3.74
   1   2   4   19.12    3.10
   2  -3   4   18.55    5.55
   1   2   4   24.51    3.00
   2  -3   4   19.64    4.33
  -2  -1   4   14.84    3.41
  -1   3   4   22.20    3.37
  -1  -2  -4   17.28    2.65
  -3   1   3  874.05   12.05
   3  -2   3 1255.94   14.26
  -1  -2  -3 1105.05   14.93
   1   2   3  846.30   12.02
  -1   3   3  911.36   13.37
  -2   3  -3 1002.30   13.84
  -1   3   3  961.61   14.34
  -1  -2  -3  975.82   14.12
   3  -2   3  635.88    7.05
  -1   3   3 1023.02   12.76
   1   2   3  938.54   11.84
   1   2   3 1055.47   15.68
  -1   3   3  890.73   12.85
  -2  -1   3  914.62   14.85
   2  -3   3  933.52   15.61
  -2  -1   3  869.11   13.83
  -3   1   3  787.20   13.51
   2  -3   3  822.50   18.80
  -3   2  -3  927.98   12.13
  -1  -2  -3  937.10   13.15
  -2  -1   3  933.62   14.80
   1  -3  -3  970.13   10.60
  -2   3  -3  994.18   13.92
  -1  -2  -3  781.61   10.62
   3  -2   3 1138.92   12.87
   1   2   3 1138.66   16.34
   1   2   3 1138.37   16.35
  -3   2  -3  900.69   11.96
   1  -3  -3  949.24   13.79
  -1   3   3 1143.26   13.42
  -1   3   3  941.20   13.51
   1  -3  -3  862.40    8.19
   2   1  -3 1030.28   15.76
  -2  -1   3  982.20   16.91
   2  -3   3  775.43    9.65
   1  -3  -3  883.97    9.84
   3  -2   3 1030.20   13.20
   2   1  -3 1128.18   17.37
  -1  -2  -3  853.16   11.67
  -2  -1   3  870.32    9.28
  -3   1   3  886.04   12.82
  -3   2  -3  711.46   10.83
   1  -3  -3 1020.23   14.35
   1   2   3 1064.95   15.91
   1   2   3 1014.36   13.51
   2   1  -3  922.29   10.94
  -2   3  -3 1056.09   13.55
   3  -1  -3  684.44   14.28
   2  -3   3  907.16   12.94
   1  -3  -3 1000.91   14.24
  -1   3   3 1009.66   12.78
  -3   2  -3  574.15   11.15
   3  -1  -3  791.59   13.22
  -1   3   3 1119.76   13.24
  -2   3  -3 1037.84   14.60
   1  -3  -3  959.37   14.39
   1  -3  -3 1009.48   11.00
  -2  -1   3  938.96   14.06
  -2   3  -3 1276.37   14.74
  -1  -2  -2  847.49   11.64
  -1  -2  -2  875.29   11.87
   1  -3  -2  874.94   12.04
   3  -1  -2  605.42    5.65
  -2   3  -2  855.39   11.42
   1   2   2  810.85   11.15
  -1   3   2  791.93   11.32
  -3   1   2  791.43    9.02
  -2   3  -2  883.57   13.03
   1  -3  -2  795.51   12.07
   1   2   2  964.25   14.03
   2  -3   2  906.93   12.06
  -2  -1   2  849.97   13.41
   1   2   2  805.51   10.08
  -1  -2  -2  822.85   11.16
   1   2   2  935.17   13.53
  -1  -2  -2  853.52   11.68
  -3   1   2  748.96   11.13
  -2  -1   2  848.34   12.41
   1  -3  -2  881.66   12.13
   1   2   2  979.89   14.23
  -2   3  -2  861.28   11.47
   2  -3   2  727.38    9.38
   2  -3   2  852.55   11.46
  -3   1   2  834.58   10.70
  -1  -2  -2  801.47   10.94
  -2  -1   2  928.73   13.76
  -2   3  -2  813.24    8.13
  -3   1   2  787.03    9.01
  -1  -2  -2  823.37   10.94
   3  -2   2  709.57    7.79
   2   1  -2  817.23    9.22
   2   1  -2  878.80   12.57
  -1  -2  -2  781.55   11.26
   1  -3  -2  693.03    7.93
  -1  -2  -2  766.20   10.46
  -1  -2  -2  868.48   11.84
  -3   1   2  808.87    8.12
   2  -3   2 1026.73   13.08
   3  -1  -2  617.12    5.75
   1   2   2  935.46   13.61
  -1   3   2  707.51    8.68
  -2  -1   2  943.04   13.92
  -2  -1   2  839.44   12.49
   1   2   2  816.97   10.65
  -2   3  -2  744.84    8.17
   2  -3   2  746.01    9.49
   3  -2   2  719.56    7.86
  -1   3   2  854.22   12.08
  -2   3  -2  963.25   13.01
  -3   1   2  768.44    9.42
   2   1  -2  967.63   13.62
  -2   3  -1 3214.59   19.99
  -1   3   1 3237.23   21.67
  -1  -2  -1 3426.85   21.41
  -3   2  -1 3086.86   14.15
  -2   3  -1 3167.09   15.14
  -2   3  -1 3358.41   20.43
   1  -3  -1 3403.79   21.86
  -1  -2  -1 3213.17   20.78
   1   2   1 3336.59   22.81
  -3   2  -1 2826.22   10.64
   1   2   1 3296.31   20.84
  -1   3   1 3196.60   21.51
  -3   1   1 3088.90   15.25
   1  -3  -1 2850.30   16.29
  -1   3   1 3211.90   20.79
   2   1  -1 3142.50   17.40
  -2   3  -1 3303.58   20.59
  -2  -1   1 3157.55   22.27
   3  -1  -1 2901.89   16.91
   2  -3   1 3325.13   19.06
   2   1  -1 3330.68   15.52
   2  -3   1 2887.32   14.28
  -2  -1   1 3381.10   23.04
  -1   3   1 3197.47   21.47
   2   1  -1 3477.92   24.07
  -2  -1   1 3532.84   24.10
  -1  -2  -1 3431.79   21.49
   2  -3   1 2916.73   14.38
  -2   3  -1 3353.87   20.55
   1   2   1 3306.35   22.58
  -1  -2  -1 3206.64   20.90
  -3   1   1 3184.75   15.31
   1  -3  -1 3431.49   22.08
  -3   2  -1 3098.19   14.22
  -3   1   1 3195.53   15.43
   3  -2   1 2708.28   12.63
  -1  -2  -1 3216.50   21.08
  -1  -2  -1 2874.11   19.29
   3  -2   1 2675.42   12.49
  -2  -1   1 3502.05   24.08
   2  -3   1 3195.76   18.80
   2   1  -1 3309.21   22.32
   3  -2   1 3290.73   14.94
  -1  -2  -1 3210.80   21.06
  -3   1   1 3177.50   18.44
   1  -3  -1 3040.90   19.54
  -2   3  -1 3174.93   13.60
  -3   1   1 3128.83   15.39
  -2  -1   1 3481.63   23.41
   2   1  -1 3274.34   21.71
  -2   3  -1 3339.45   14.78
   2   1  -1 3523.17   17.02
  -1  -2  -1 2955.54   19.56
   2   1  -1 3401.70   21.96
  -3   1   1 3443.37   15.38
   1   2   1 3626.00   24.84
  -2  -1   1 2876.03   14.10
   2   1  -1 3474.88   24.21
   1  -3  -1 3069.55   21.42
  -3   2  -1 3256.81   14.32
   3  -1  -1 2465.02   17.90
  -2   3  -1 3244.33   21.50
   1   2   1 3291.85   20.29
  -1   3   0  286.31    7.10
   2   1   0  256.20    5.05
   2  -3   0  250.69    4.18
  -1  -2   0  281.16    7.14
   1   2   0  245.64    6.95
   1  -3   0  231.45    6.66
  -1   3   0  252.49    5.74
  -1   3   0  289.01    8.08
  -2  -1   0  280.80    6.83
  -1  -2   0  273.23    7.16
  -3   2   0  286.12    4.91
   1   2   0  318.98    8.41
  -1  -2   0  268.24    7.29
   2  -3   0  352.17    7.86
  -3   2   0  201.72    3.01
  -1  -2   0  267.15    6.90
  -1   3   0  287.57    7.11
  -3   2   0  259.06    4.12
  -2  -1   0  255.74    6.46
  -1  -2   0  268.87    7.03
   2   1   0  284.59    5.65
  -2   3   0  264.75    6.65
   1  -3   0  229.37    6.70
  -3   1   0  299.00    5.22
   1  -3   0  241.81    6.51
   2   1   0  303.01    7.41
  -1   3   0  302.19    7.57
   1   2   0  282.10    7.61
  -2   3   0  288.20    6.69
  -2  -1   0  254.00    6.51
  -2   3   0  231.95    4.04
   2  -3   0  243.57    4.53
  -1  -2   0  275.81    7.45
   2  -3   0  245.67    4.50
  -2   3   0  270.77    6.50
   1   2   0  287.31    7.33
  -1  -2   0  230.12    6.41
  -3   1   0  341.90    5.84
  -3   2   0  312.01    4.43
   3  -1   0  330.87    6.14
   1  -3   0  289.78    7.15
  -2  -1   0  256.31    6.66
  -2  -1   0  274.59    6.85
  -1  -2   0  252.88    5.84
  -3   1   0  299.65    5.11
   1   2   0  274.85    7.06
   2   1   0  314.80    7.50
  -2  -1   0  279.02    6.91
   1   2   0  264.62    7.03
  -1  -2   0  265.12    7.15
  -3   1   0  306.01    5.17
   2   1   0  276.16    6.63
   1   2   0  257.36    6.67
   3  -1   0  379.79    6.51
  -3   1   0   99.98    5.49
   2   1   0  288.83    6.91
  -2   3   0  222.64    4.53
  -1   3   0  268.31    7.57
   2   1   0  297.69    7.46
   1   2   0  279.46    7.65
   2  -3   0  245.66    4.19
   3  -1   0  225.11    5.12
  -3   2   0  240.36    4.47
  -3   1   0  322.75    5.71
  -3   2   0  202.32    3.01
  -1   3  -1 1248.22   13.87
  -3   1  -1 1357.13   12.75
  -1  -2   1 1078.60   12.92
  -1  -2   1 1265.41   15.24
  -2  -1  -1 1150.16   12.42
   2   1   1 1205.69   10.84
  -2   3   1 1227.84   12.99
   2   1   1 1179.40   13.96
   1  -3   1 1109.23   11.99
   1   2  -1 1124.51   12.65
  -1   3  -1 1197.80   13.77
   1   2  -1 1167.05   12.44
  -1   3  -1 1032.87   10.48
  -1  -2   1 1229.88   14.47
  -2   3   1 1060.06   11.34
   2   1   1 1141.56    9.84
   1   2  -1 1206.18   12.57
   2   1   1 1165.60   13.14
  -2  -1  -1 1156.76   12.52
  -1   3  -1 1022.44   10.02
  -1   3  -1 1268.58   13.98
   1   2  -1 1206.79   12.45
   2   1   1 1172.16   13.43
   1   2  -1 1206.88   14.65
  -1  -2   1 1089.21   11.22
  -1   3  -1 1039.65   11.06
   2  -3  -1 1009.30    6.95
  -2   3   1 1153.20    8.52
  -1  -2   1 1103.06   11.40
  -2  -1  -1 1169.05   12.95
   1  -3   1 1134.20   12.17
  -2  -1  -1 1168.75   12.93
  -2  -1  -1  998.74   10.02
  -3   2   1  956.69    9.24
  -1  -2   1 1263.73   15.31
  -2   3   1 1045.97   11.72
  -1   3  -1 1191.93   14.12
   2  -3  -1 1062.18   11.74
   3  -1   1 1130.66    8.39
   2  -3  -1 1175.03   11.93
   1   2  -1 1125.46   13.07
  -3   2   1  742.00    7.28
  -3   1  -1 1265.39   11.18
   1  -3   1 1168.91   11.75
   1  -3   1 1072.80    9.65
   3  -1   1 1245.03   10.62
  -1   3  -1 1058.87   10.63
   1   2  -1 1100.28   12.94
   2   1   1 1188.51   14.12
   3  -1   1 1184.00    9.48
   1   2  -1 1058.21   12.59
  -1  -2   1 1212.81   14.51
   2   1   1 1385.49   15.96
   2   1   1 1174.44   13.58
  -3   1  -1  571.51   11.25
  -2   3   1 1118.30    8.52
  -1  -2   1 1030.01   10.59
  -3   2   1  583.76    9.54
   1   2  -1 1208.33   14.74
   2  -3  -1 1106.22    7.65
  -2  -1  -1 1051.15   11.67
   3  -1   1  782.74    5.16
  -2   3   1 1135.09   12.28
  -2   3   2 1541.24   15.92
   1   2  -2 1541.00   15.49
  -3   1  -2 1529.45   15.10
   3  -1   2 1501.16   14.49
  -1   3  -2 1513.40   16.40
   2   1   2 1375.06   12.71
  -2   3   2 1354.24   14.18
  -3   1  -2 1040.96    7.33
  -2  -1  -2 1426.31   14.98
   3  -2  -2 1072.46    8.34
  -1  -2   2 1243.70   12.45
  -2  -1  -2 1309.44   12.53
   1  -3   2 1225.41   13.20
   2   1   2 1480.42   11.60
  -2   3   2 1305.45   14.10
  -2   3   2 1115.26    9.42
   1  -3   2 1467.52   15.68
   2  -3  -2 1244.60   13.59
   2   1   2 1516.47   16.91
  -1   3  -2 1279.47   13.24
   1  -3   2 1304.75   13.08
   1   2  -2 1541.65   15.45
  -1   3  -2 1177.77   12.00
  -1  -2   2 1337.47   15.96
   2  -3  -2 1434.14   13.56
  -1   3  -2 1510.88   16.49
   1  -3   2 1331.24   14.07
  -2  -1  -2 1286.13   13.49
  -1  -2   2 1257.54   12.62
   1  -3   2 1230.52   13.31
   2   1   2 1559.24   17.67
  -2  -1  -2 1186.60   12.62
   2  -3  -2 1426.30   13.40
  -1   3  -2 1204.66   12.20
   2   1   2 1528.21   17.60
  -1  -2   2 1378.47   16.78
   1   2  -2 1297.95   15.03
  -3   1  -2 1319.77   13.00
   2  -3  -2 1357.20   13.18
   3  -1   2 1413.68   14.12
  -1  -2   2 1240.95   11.98
  -2  -1  -2 1246.56   13.35
  -1   3  -2 1394.06   16.52
   2   1   2 1551.39   17.60
  -3   2   2 1240.18   11.53
  -3   1  -2 1001.03    7.10
  -2   3   2 1091.59    9.49
   2   1   2 1545.63   17.28
  -3   2   2 1228.80   10.86
  -2   3   2 1323.41   13.69
  -1  -2   2 1325.73   16.06
  -3   2   2 1127.39    9.91
   1  -3   2 1349.46   14.22
  -1   3  -2 1329.78   14.30
   3  -1   2  802.74    8.97
   1   2  -2 1328.34   14.22
  -1   3  -3 1595.21   15.45
  -1  -2   3 1489.56   15.27
   2  -3  -3 1729.71   16.39
  -2   3   3 1609.23   12.14
   1   2  -3 1844.70   18.20
  -2  -1  -3 1424.43   15.01
   1   2  -3 1611.59   17.44
  -1   3  -3 1649.99   18.34
  -2   3   3 1468.02   15.93
  -3   1  -3 1345.76   12.05
  -1  -2   3 1520.24   18.14
   2   1   3 1594.90   16.06
   3  -1   3 1857.06   17.81
  -3   2   3 1277.01   19.06
   2   1   3 1717.26   19.63
  -2  -1  -3 1621.93   15.85
  -2   3   3 1507.19   16.79
   1  -3   3 1472.21   17.01
  -1  -2   3 1412.62   13.46
   1  -3   3 1614.98   18.03
   2   1   3 1810.47   20.63
   2  -3  -3 1704.98   16.28
   1   2  -3 1826.63   18.20
  -3   1  -3 1757.16   23.48
  -1   3  -3 1620.74   18.32
  -1  -2   3 1546.56   19.68
  -2  -1  -3 1321.57   14.56
  -3   2   3 1345.04   11.86
   1  -3   3 1628.54   18.58
   3  -1   3 1935.09   18.46
   2   1   3 1813.99   20.62
  -2   3   3 1613.74   12.23
  -2  -1  -3 1427.23   15.55
   1  -3   3 1636.95   18.74
   1   2  -3 1525.41   18.22
   3  -1   3 1911.88   18.32
  -1  -2   3 1614.53   20.63
   1  -3   3 1388.40   16.20
   2   1   3 1640.23   15.83
  -2  -1  -3 1440.81   15.52
  -1   3  -3 1888.79   20.00
   1   2  -3 1643.86   18.72
   2   1   3 1526.89   17.99
   3  -1   3 1634.43   17.30
   2   1   3 1607.81   20.14
  -1  -2   3 1552.50   19.88
  -1   3  -3 1580.72   19.35
  -2   3   3 1678.50   17.77
  -3   1  -3 1310.61   11.77
   1  -3   3 1613.09   17.02
   3  -1   3 1902.26   18.04
  -3   2   3 1317.19   15.07
   2   1   3 1684.95   19.70
  -1  -2   3 1402.13   14.50
  -3   2   3 1256.45   14.27
  -3   1  -3 1292.35   18.30
   1   2  -3 1373.21   17.88
  -1   3  -3 1271.15   13.44
  -3   2   3 1346.01   11.87
   2  -3  -3 1526.61   14.73
  -1   3  -3 1686.20   17.97
  -2  -1  -3 1864.97   20.47
  -2   3   3 1651.27   18.04
   2   1   4  324.36   10.03
   2  -3  -4  267.27    7.23
  -2  -1  -4  269.36    7.99
  -2  -1  -4  273.79    7.40
   3  -1   4  289.28    8.37
   1   2  -4  311.88    8.57
  -2   3   4  272.41    6.57
  -3   1  -4  166.38    5.67
  -1   3  -4  268.32    8.74
  -2  -1  -4  264.60    7.53
   2  -3  -4  253.78    7.97
   2   1   4  279.27    9.45
  -2   3   4  256.54    8.64
  -3   1  -4  132.24    4.45
   2   1   4  276.45    8.99
   1  -3   4  234.95    8.09
   2  -3  -4  269.07    7.30
   3  -1   4  288.62    8.38
  -3   1  -4  172.42    9.14
   3  -1   4  301.47    8.56
   1   2  -4  296.31    8.49
  -2  -1  -4  267.72    8.21
  -1   3  -4  257.36    8.64
  -1  -2   4  249.77    9.55
   3  -1   4  295.07    8.41
   2  -3  -4  270.67    8.05
   1   2  -4  199.43    7.18
  -3   2   4   99.08    5.52
   2   1   4  304.06    9.93
   1  -3   4  247.38    8.83
  -1  -2   4  239.06    8.66
  -2   3   4  291.65   10.12
   1  -3   4  267.02    8.02
  -2  -1  -4  239.47    7.39
  -2  -1  -4  223.91    6.96
  -3   2   4   93.69    5.65
   1   2  -4  261.00    9.36
  -2   3   4  275.14    8.84
   3  -1   4  282.99    8.37
  -1  -2   4  253.57    8.82
  -1   3  -4  212.45    6.83
   2   1   4  267.55    9.34
   1   2  -4  258.11    8.67
  -3   2   4  303.17   11.03
   1  -3   4  251.93    7.16
  -1  -2   4  257.43    6.93
  -2   3   4  267.26    6.55
   2   1   4  290.22    9.71
   1  -3   4  258.78    8.16
  -3   2   4  113.66    5.83
  -1  -2   4  226.03    8.02
  -3   1  -4  272.47   10.06
   3  -2  -4  211.52    5.65
   1   2  -4  285.68    6.79
   1  -3   4  255.33    8.94
  -1   3  -4  295.66    8.91
  -3   2   4   95.67    6.00
   1   2  -4  335.31   10.80
  -1   3  -4  344.93    9.83
   3  -2  -4  270.87    6.91
   3  -1   4  245.42    6.43
   2   1   4  247.28    6.08
  -2   3   4  248.56    8.01
  -1  -2   4  244.19    9.57
   2   1   4  259.91    7.52
  -1   3  -5  167.09    7.86
  -2  -1  -5  200.26    7.47
  -2  -1  -5  199.67    7.19
   3  -1   5  238.86    8.95
  -3   2   5   53.22    5.32
  -2   3   5  196.45    6.43
   1   2  -5  230.62    7.98
   3  -2  -5  191.28    6.85
  -1   3  -5  199.10    8.55
   2   1   5  232.85    9.78
  -2  -1  -5  193.23    7.68
   2  -3  -5  198.16    8.11
   2   1   5  231.82    9.84
   3  -2  -5  154.47    7.39
   1   2  -5  153.39    7.40
   2  -3  -5  226.18    7.48
  -1  -2   5  202.33    6.52
   3  -1   5  242.12    9.01
   1  -3   5  182.58    8.37
  -1  -2   5  180.26    8.58
  -1  -2   5  167.58    7.90
   1  -3   5  174.41    8.85
   1  -3   5  183.35   11.38
  -3   1  -5  161.67   11.28
  -1  -2   5  182.36    8.57
   1   2  -5  219.63    7.88
   2  -3  -5  218.28    8.21
  -1   3  -5  196.32    8.49
   3  -1   5  240.14    8.95
   2   1   5  242.85    9.42
  -1  -2   5  181.47    9.49
   1  -3   5  203.09    8.02
   1  -3   5  202.44    7.64
  -2  -1  -5  159.44    6.57
   3  -1   5  223.54    8.87
   2   1   5  239.74    9.49
   3  -1   5  184.51    7.14
   1   2  -5  238.96    7.05
   1  -3   5  176.26    7.18
   1   2  -5  268.01   11.66
  -1   3  -5  193.70    8.27
  -3   2   5  182.13    9.02
  -3   1  -5   82.72    4.95
  -2   3   5  225.68   10.94
  -2   3   5  201.11   12.10
   3  -1   5  223.37    8.69
  -2   3   5  196.79    6.47
  -3   2   5   87.43    6.70
  -3   2   5   52.48    5.29
  -1  -2   5  193.19    6.79
   2   1   5  245.65    9.49
  -1  -2   5  167.80    7.93
   2  -3  -5  203.32    8.24
   1  -3   5  161.21    7.22
  -3   1  -5  279.33   11.65
   1   2  -5  190.41    9.40
  -1  -2   5  180.97    9.58
   1  -3   5  176.54    8.83
  -1   3  -5  222.28    8.35
   3  -2  -5  222.05    7.65
   2  -3  -5  223.83    8.47
  -3   2   5  240.00   10.10
   1   2  -5  227.26    9.44
  -1   3  -5  223.92    8.58
  -2   3   5  194.69    7.67
  -2   3   5  237.98   11.24
   2   1   5  187.82    7.13
   2  -3  -5  220.72    7.31
   3  -2  -6  296.75   10.81
   3  -1   6  393.64   12.94
   2  -3  -6  313.91   11.66
  -2   3   6  339.47    9.68
  -3   1  -6  174.63    7.69
   1   2  -6  405.34   11.46
   3  -2  -6  210.77    8.42
   2   1   6  449.30   14.72
  -1   3  -6  302.69   11.57
  -2  -1  -6  289.18   10.60
   2  -3  -6  314.89   11.59
   3  -1   6  379.81   12.58
  -3   1  -6  407.24   13.92
  -1  -2   6  393.66   10.16
   1  -3   6  288.94    9.27
  -1  -2   6  250.37   10.73
  -3   1  -6  350.00   17.08
   1  -3   6  248.30   14.96
   2  -3  -6  381.28   11.93
  -2  -1  -6  374.17   13.52
   1   2  -6  395.76   11.42
  -1   3  -6  295.58   11.60
   3  -1   6  358.27   12.28
   2   1   6  437.23   13.98
  -1   3  -6  327.48   11.01
  -1  -2   6  293.67   13.20
   2  -3  -6  353.93   12.03
   3  -1   6  468.90   12.09
   1  -3   6  319.00   11.14
  -1  -2   6  259.15   11.48
  -3   2   6  438.86   15.22
  -3   1  -6  423.57   12.42
  -1  -2   6  290.10   13.08
  -1   3  -6  278.02   10.74
  -3   2   6  418.40   14.74
   3  -1   6  291.01   11.00
   2   1   6  398.76   12.99
   3  -2  -6  224.60    9.24
   1   2  -6  293.36   12.45
  -2   3   6  442.39   17.84
   1   2  -6  405.57    9.76
  -1   3  -6  459.37   13.50
   1   2  -6  422.59   15.56
   2   1   6  371.18   10.65
  -2   3   6  309.86   13.70
   3  -1   6  393.67   12.85
  -2   3   6  328.73    9.48
  -3   1  -6  242.50    8.74
   2   1   6  426.61   13.96
   1  -3   6  316.40   10.58
  -1  -2   6  250.61   11.61
   2   1   6  439.36   14.88
  -3   2   6  223.62   10.87
   1  -3   6  296.08   10.16
  -1  -2   6  232.30   10.74
  -1  -2   6  438.03   13.33
  -1   3  -6  265.55   13.09
  -3   2   6  283.89   11.72
   1  -3   6  293.11   13.19
  -2  -1  -6  263.36   14.76
   1  -3   6  237.46   11.29
  -3   2   6  550.73   15.85
   1  -3   6  230.17   11.35
   1   2  -6  353.58   13.58
  -1   3  -6  329.18   11.77
  -2   3   6  378.61   16.11
   2   1   6  457.55   14.48
  -2  -1  -6  291.42   10.21
   3  -2  -7  196.57   10.45
   2   1   7  167.55   10.05
   2  -3  -7   88.10    7.93
  -3   1  -7  158.86    8.50
   1   2  -7  123.57    7.64
   3  -2  -7  149.81    8.45
   2   1   7  178.23   11.07
  -1   3  -7   98.29    8.11
  -2  -1  -7   65.26    6.78
  -3   2   7  277.58   14.04
   3  -1   7  149.99    9.78
  -3   1  -7  217.34   10.99
   3  -1   7  126.60    9.26
  -1  -2   7   61.81    6.44
   2  -3  -7  104.84    8.08
  -1  -2   7  156.78   10.68
  -2  -1  -7   91.46    9.10
   1  -3   7  130.71   11.39
   2  -3  -7   92.30    8.05
   2   1   7  146.22    9.49
   1   2  -7  122.17    7.56
   2   1   7  173.85   12.61
  -1   3  -7   97.13    8.06
   3  -1   7  136.05    9.49
   2   1   7  150.46   10.04
  -1  -2   7   50.06    7.20
   2  -3  -7   98.47    7.99
  -3   2   7  203.61   11.46
  -2  -1  -7  109.73   11.55
   3  -1   7  129.21    9.05
   1  -3   7   79.36    6.70
  -1  -2   7   56.56    6.58
  -1   3  -7  104.54    8.23
   3  -1   7  155.53    9.54
  -2   3   7  223.05   12.50
   1   2  -7  115.42   11.29
  -3   1  -7  269.01   11.85
  -1   3  -7  150.89    9.35
   1   2  -7  131.39   10.98
  -3   2   7  217.52   11.97
   1  -3   7   81.97    6.34
   2   1   7  160.27   10.94
   1  -3   7   48.05    6.80
   1  -3   7   78.20    6.31
  -1  -2   7  133.40   10.69
   1  -3   7  105.57   11.06
  -1  -2   7   53.94    7.35
   3  -2  -7  155.77    8.98
   1  -3   7   56.29    6.87
  -3   2   7  321.95   13.75
   1   2  -7  159.46   12.79
   2   1   7  163.51   10.93
  -1   3  -7  176.67   12.17
  -2  -1  -7   64.94    6.50
   1  -3   8   42.00    9.56
   3  -1   8   48.21    6.95
   1   2  -8   49.43    5.75
  -3   1  -8   60.11    6.55
   3  -2  -8   56.65    6.65
  -1   3  -8   53.69    6.53
  -2  -1  -8   27.45    5.26
   2  -3  -8   29.50    5.91
  -2  -1  -8   25.17    5.30
   2  -3  -8   34.13    6.18
  -1  -2   8   13.36    5.26
  -3   1  -8   78.74    7.96
   3  -1   8   71.62    7.72
   2   1   8   50.36    7.93
   2   1   8   29.67    6.50
   1  -3   8   71.23    8.98
  -1  -2   8   30.51    7.26
   1   2  -8   48.77    5.86
  -1   3  -8   50.41    6.51
   3  -1   8   67.98    7.67
   2  -3  -8   29.51    5.98
   1  -3   8   22.10    5.98
  -1   3  -8   62.64    6.96
   3  -1   8   71.19    7.89
   2   1   8   41.18    6.48
  -2   3   8   73.86    7.50
   1  -3   8   23.19    4.40
  -1  -2   8   12.95    4.45
   2   1   8   42.10    6.64
   1   2  -8   65.06    8.55
  -1   3  -8   74.73    7.53
   2  -3  -8   32.61    5.88
   3  -1   8   54.50    7.01
   2   1   8   38.09    6.72
  -3   1  -8   79.88    8.14
  -3   2   8   85.95    8.50
  -2  -1  -8   56.76    8.00
   2   1   8   31.83    6.44
  -1  -2   8   39.61    7.89
  -3   1  -8   73.88    7.59
   3  -2  -8   65.21    7.02
  -1  -2   8   12.64    5.08
   1  -3   8   24.85    6.00
  -3   2   8   64.20    8.01
   1   2  -8   60.14    9.60
  -1   3  -8   77.75    9.45
  -1   3  -9   22.35    6.03
   1  -3   9   13.82    5.82
   3  -2  -9   24.41    6.96
  -2  -1  -9    4.74    4.71
   2  -3  -9   12.01    5.26
   1   2  -9   15.05    6.44
  -1  -2   9   13.37    5.74
   2  -3  -9    9.20    5.28
   2   1   9   18.52    5.75
   1  -3   9   16.17    5.12
   3  -1   9   20.35    6.45
   3   0  -9    0.63    5.39
   3  -3   9   16.87    5.27
  -3   3  -9    2.56    5.05
   3   0  -9    5.39    4.98
   0  -3  -9    0.43    4.89
   3  -3   9    8.56    4.82
   3  -3   8  283.31   14.29
   0  -3  -8   68.34    8.59
   0   3   8  148.33    9.85
  -3   3  -8  177.22   11.23
   3   0  -8  250.54   14.80
   3  -3   8  281.86   13.03
  -3   3  -8  166.63   11.30
   0   3   8  133.12    9.58
  -3   0   8   68.73    8.26
  -3   0   8   35.00    6.52
   0  -3  -8   76.40    9.17
   3  -3   8  292.26   14.16
   0  -3  -8  111.87   11.18
  -3   0   8   33.26    6.63
   3   0  -8  273.11   14.73
   3   0  -8  239.05   13.89
   3  -3   7  118.05    8.98
   0  -3  -7   34.92    5.82
   0   3   7   70.34    6.79
  -3   3  -7   50.23    6.15
   0   3   7   83.91    6.98
   3   0  -7  101.40    8.94
   0  -3  -7   39.94    5.79
   3  -3   7  105.77    7.97
  -3   0   7   35.47    5.82
  -3   3  -7   45.92    6.10
   0   3   7   84.90    7.00
   0  -3  -7   35.23    6.03
   3  -3   7  129.87    8.77
  -3   3  -7   78.59    6.42
  -3   0   7   15.74    4.47
   0   3   7   67.85    6.77
   3  -3   7  112.67    8.31
   0  -3  -7   69.86    8.50
  -3   0   7   27.34    5.51
   3   0  -7  106.56    8.52
   3   0  -7  119.08   10.33
   3  -3   6  334.05   12.59
   0  -3  -6  228.58   11.10
  -3   3  -6  141.09    7.98
   0   3   6  262.37   10.82
   0   3   6  315.94   11.19
  -3   0   6  119.53    8.52
   0  -3  -6  196.49   10.45
   3   0  -6  203.71   14.33
   0  -3  -6  210.57    9.97
   3  -3   6  318.47   11.13
  -3   0   6  207.05   10.47
  -3   3  -6  123.85    7.69
   0   3   6  312.32   11.22
  -3   3  -6  136.40    7.25
  -3   0   6  208.38   10.58
   3  -3   6  334.49   11.55
  -3   0   6  124.49    8.46
   0   3   6  268.07   10.94
  -3   0   6  130.16    8.15
  -3   0   6  153.64    8.51
   3  -3   6  328.38   11.44
   0   3   6  240.81    8.92
   3   0  -6  314.94   11.59
   3   0  -6  305.53   15.02
   3  -3   5    3.60    5.24
   0   3   5    3.48    2.78
   0  -3  -5    1.90    2.14
   3  -3   5    1.27    3.67
   3   0  -5   -2.37    3.18
   0   3   5    5.31    3.07
   0  -3  -5    4.27    2.30
   0  -3  -5    3.86    3.07
   0  -3  -5    3.19    2.83
   3  -3   5    3.15    3.22
   0  -3  -5    4.29    2.75
  -3   3  -5    3.13    2.79
   0  -3  -5    2.26    2.77
  -3   0   5    2.08    2.87
  -3   0   5   -0.13    3.07
   3  -3   5    1.98    2.81
   3   0  -5    2.01    4.79
   0  -3  -5    5.86    2.52
   0   3   5    5.12    2.84
  -3   3  -5    2.21    2.72
   0   3   5    6.77    3.14
   0  -3  -5    2.75    2.08
   3  -3   5    3.77    2.97
  -3   0   5    0.37    2.70
   3   0  -5   -2.42    4.55
   3   0  -5   -1.44    4.85
   0   3   5    3.32    2.61
  -3   0   5    2.45    2.88
  -3   0   5    0.95    2.61
   0   3   5    4.95    3.17
   0   3   5    3.18    2.75
  -3   0   5    1.15    2.98
  -3   3  -5    2.50    2.52
   3   0  -5   -3.82    3.71
   0   3   5    3.37    2.58
   0  -3  -5    2.64    2.84
   0   3   4 1334.98   19.21
   0  -3  -4 1418.16   19.79
   3  -3   4 1262.06   19.98
   0  -3  -4 1315.09   13.59
   0   3   4 1245.58   17.39
  -3   3  -4 1439.95   18.31
   0  -3  -4 1454.52   21.21
   0   3   4 1394.96   18.34
   0   3   4 1548.23   21.20
   0   3   4 1471.95   19.76
   0  -3  -4 1383.40   19.68
  -3   0   4 1256.71   19.81
  -3   0   4 1383.92   19.58
   3  -3   4 1245.22   17.54
   0  -3  -4 1338.93   16.35
  -3   0   4 1394.42   18.88
  -3   3  -4 1393.16   18.09
   0  -3  -4 1409.60   19.43
   0  -3  -4 1397.89   20.42
   0   3   4 1750.66   21.62
   3   0  -4 1080.70   22.15
   0  -3  -4 1300.04   15.28
  -3   3  -4 1324.45   16.70
   3   0  -4 1222.92   20.30
   3  -3   4 1110.96   15.79
   0   3   4 1758.92   21.56
  -3   0   4 1325.29   20.14
   0  -3  -4 1363.44   16.82
   0   3   4 1553.87   21.43
  -3   0   4 1238.44   18.12
  -3   0   4 1413.06   19.79
   3  -3   4 1510.20   28.09
   0   3   4 1406.63   18.15
   3   0  -4 1361.61   18.45
   3   0  -4 1568.08   25.75
   0  -3  -3  173.51    7.00
  -3   3  -3  181.57    5.72
   0   3   3  156.40    6.27
  -3   3  -3  183.11    6.24
  -3   0   3  181.51    6.70
   0  -3  -3  161.00    6.57
   0   3   3  162.82    5.98
  -3   0   3  177.92    6.71
   0   3   3  182.86    6.93
   0  -3  -3  167.36    6.49
   0  -3  -3  176.88    7.04
  -3   0   3  155.13    6.02
   0   3   3  209.23    7.36
   3  -3   3  137.04    5.58
   0  -3  -3  143.49    4.81
  -3   3  -3  178.23    6.20
  -3   0   3  175.97    7.22
   0   3   3  202.87    7.36
   3   0  -3  148.99    5.97
   3  -3   3   97.28    4.62
   0  -3  -3  157.20    5.19
   3  -3   3  121.98    5.07
  -3   0   3  153.06    6.14
   0   3   3  166.14    6.31
   0   3   3  184.64    6.93
  -3   0   3  159.92    6.10
   3  -3   3  130.20    8.46
  -3   3  -3  195.51    7.08
   0  -3  -3  157.68    6.74
   0  -3  -3  194.88    6.66
   0  -3  -2 1145.38   13.24
   0  -3  -2 1271.89   15.88
   3  -3   2 1514.79   16.39
  -3   3  -2 1245.51   13.00
   0   3   2 1112.45   14.36
   0  -3  -2 1160.42   13.32
  -3   0   2 1260.15   14.91
   0   3   2 1205.20   14.87
   0  -3  -2 1270.97   15.95
   3  -3   2  713.07    8.02
  -3   3  -2 1234.39   13.01
   0   3   2 1230.75   15.61
   0  -3  -2 1132.70   13.05
  -3   0   2 1339.57   15.23
  -3   3  -2 1326.46   12.92
  -3   0   2 1328.27   15.18
  -3   0   2 1250.15   16.00
   0  -3  -2 1140.51   15.32
  -3   3  -2 1245.30   14.53
   3   0  -2 1637.09   19.18
  -3   0   2 1126.53   14.72
   3   0  -2 1454.97   20.12
   0  -3  -2 1127.26   13.17
  -3   0   2 1254.76   14.89
   0   3   2 1208.91   15.04
   3  -3   2  742.08    8.02
   0  -3  -2 1043.53   12.01
   3  -3   2 1194.92   19.25
   0   3   2 1228.97   15.40
  -3   3  -2 1345.42   15.06
   3   0  -2 1799.39   19.42
  -3   3  -2 1052.38   11.31
   0   3   1   54.05    4.41
   0  -3  -1   62.18    4.91
   0  -3  -1   54.57    4.20
   3   0  -1   59.29    3.17
   0   3   1   59.36    4.55
  -3   0   1   40.29    3.14
  -3   3  -1  104.71    5.83
  -3   0   1   47.36    4.65
   0  -3  -1   60.04    4.91
   3  -3   1    0.01    3.03
   3   0  -1   68.18    5.99
   0   3   1   54.63    4.71
   0   3   1   54.97    4.66
  -3   0   1   35.65    3.13
   0  -3  -1   54.13    4.15
  -3   0   1   63.96    4.88
  -3   3  -1   88.78    5.79
   3  -3   1   53.68    4.09
   3   0  -1   73.62    5.36
   3  -3   1   50.95    4.44
  -3   0   1   63.41    5.12
   0  -3  -1   58.58    4.13
   0  -3  -1   53.70    4.09
  -3   0   1   50.85    5.21
   0  -3  -1   56.16    4.16
   3   0  -1   67.51    5.54
  -3   0   1   45.77    4.67
   3   0  -1   59.00    5.00
  -3   0   1   59.38    4.70
   0   3   1   52.21    4.67
  -3   3  -1  117.97    5.95
  -3   0   0 2650.24   13.82
   3   0   0 4062.59   13.36
  -3   0   0 3450.07   20.45
   0  -3   0 3289.78   22.13
  -3   3   0 3599.74   18.50
   0   3   0 3314.04   23.35
   0  -3   0 3432.91   22.97
   0  -3   0 3360.15   23.06
  -3   3   0 3273.34   18.52
   0   3   0 3297.85   23.16
   0   3   0 3460.21   23.02
  -3   0   0 2622.59   13.94
   0  -3   0 3276.63   22.25
  -3   0   0 3724.61   22.21
   3   0   0 3667.57   23.66
  -3   0   0 3698.55   22.14
   0   3   0 3561.31   25.09
   0  -3   0 3326.37   23.03
  -3   0   0 3448.25   20.74
  -3   0   0 3423.59   20.62
   3   0   0 3804.54   23.66
   0   3   0 3417.59   23.68
   0  -3   0 3435.62   23.18
   3   0   0 3768.70   22.69
   3   0   0 3674.92   23.94
   0   3   0 3511.42   25.04
   0   3  -1  142.38    7.69
  -3   0  -1   62.40    4.30
   0  -3   1   99.09    6.83
  -3   3   1   51.65    4.19
  -3   0  -1   63.03    4.51
   0  -3   1  164.42    7.05
  -3   0  -1   60.91    4.23
   0   3  -1  177.04    8.95
  -3   3   1   54.85    4.50
   0  -3   1   82.63    6.32
   3   0   1   60.51    4.63
   3   0   1   74.72    5.69
   0   3  -1  117.65    7.26
   3   0   1   50.29    4.24
  -3   0  -1   53.93    4.10
   0  -3   1  159.11    7.06
   0   3  -1  194.24    8.45
   0  -3   1  118.30    7.21
   0   3  -1  151.52    8.15
  -3   0  -1   25.24    2.47
   0   3  -1   69.04    5.25
   0  -3   1  201.44    7.45
   0  -3   1   72.15    6.38
  -3   0  -1   61.31    4.26
   3  -3  -1  165.14    4.38
   3   0   1   57.96    4.71
   3   0   1   52.83    4.17
   0  -3   1   94.75    6.70
   3   0   1   51.67    4.24
   3   0   1   55.46    4.73
   3   0   2 1282.51   11.87
   0   3  -2 1284.57   16.46
  -3   0  -2 1119.56   13.66
  -3   3   2 1350.13   14.61
   0  -3   2 1066.89   13.47
  -3   3   2 1232.34   13.87
   0   3  -2 1074.33   14.08
   3   0   2 1299.14   15.87
   0  -3   2 1080.40   14.94
   0   3  -2 1278.00   16.43
  -3   0  -2 1067.56   12.30
   0  -3   2 1047.70   13.40
   3   0   2 1336.07   16.59
   3  -3  -2 1052.97   11.54
   0  -3   2 1017.54   12.14
   3   0   2 1375.45   17.02
  -3   0  -2 1140.93   13.44
   3   0   2 1341.26   16.53
   0  -3   2  986.83   13.12
   3   0   2 1201.10   13.98
   3   0   2 1308.04   16.05
   0  -3   2 1098.12   15.17
   0   3  -2 1144.42   15.37
  -3   0  -2  778.46    9.85
  -3   0  -2 1501.73   17.27
   3  -3  -2  956.73    7.26
  -3   3   2 1145.42   16.19
  -3   3   2 1289.78   14.80
  -3   0  -3  174.64    6.69
   0   3  -3  176.97    7.07
  -3   0  -3  139.38    4.67
   3   0   3  177.56    7.17
   3   0   3  191.12    7.29
   0  -3   3  142.49    5.74
   3   0   3  179.34    7.06
   0   3  -3  171.45    7.02
   0  -3   3  147.88    6.75
  -3   0  -3  180.17    6.46
   0   3  -3  149.05    6.17
   3   0   3  191.14    7.32
   0  -3   3  131.78    5.49
   3  -3  -3  142.58    5.06
   0   3  -3  156.52    6.73
   0   3  -3  152.56    6.02
   3   0   3  189.82    7.24
   0  -3   3  148.99    6.53
  -3   0  -3  146.10    5.65
  -3   3   3  161.55    5.79
   0   3  -3  150.68    6.19
   3   0   3  170.61    6.60
   0  -3   3  141.30    5.26
  -3   3   3  158.78    7.89
   0   3  -3  137.14    5.71
  -3   0  -3  160.51    5.85
   3   0   3  182.64    7.14
   0  -3   3  155.03    6.88
   3  -3  -3  170.11    5.05
  -3   3   3  156.97    6.03
  -3   3   3  136.84    7.67
   3   0   3  164.08    5.04
  -3   0  -4 1228.98   17.21
  -3   0  -4 1160.64   16.37
   0   3  -4 1493.45   21.01
   3  -3  -4 1380.53   16.72
   3   0   4 1518.08   21.12
   0  -3   4 1176.48   17.08
   0  -3   4 1359.79   18.05
  -3   0  -4 1051.37   15.40
   0   3  -4 1476.73   21.02
  -3   3   4 1002.01   15.78
  -3   0  -4 1249.20   17.34
   0  -3   4 1208.73   20.31
   3   0   4 1479.21   20.50
   0   3  -4 1216.13   19.43
   0   3  -4 1184.16   16.52
   0   3  -4 1290.01   20.65
   3   0   4 1484.54   21.07
   3   0   4 1579.63   22.50
  -3   3   4 1000.10   20.72
   0  -3   4 1221.95   16.83
   3   0   4 1536.35   21.34
   0   3  -4 1013.23   15.58
  -3   3   4  974.58   18.71
   0  -3   4 1209.42   20.43
   0   3  -4 1392.62   17.29
   0  -3   4 1248.73   20.22
  -3   0  -4 1201.60   24.31
   0   3  -4 1592.21   21.97
  -3   3   4 1152.08   16.98
   3   0   4 1449.08   20.23
  -3   3   4 1512.82   25.50
   3   0   4 1374.96   16.95
   0   3  -5    5.13    3.70
  -3   3   5   -0.07    3.50
   3  -3  -5   -0.63    2.56
   0   3  -5    3.11    2.94
   0  -3   5    4.02    2.90
  -3   0  -5    2.77    3.92
   3   0   5    4.98    3.27
   3   0   5    6.86    3.27
   3  -3  -5    2.31    2.35
   0   3  -5   -0.41    2.83
   3  -3  -5    0.52    2.49
   0  -3   5    5.73    3.25
   0  -3   5    2.74    3.06
   3   0   5    6.19    3.43
   3   0   5    5.86    3.19
  -3   3   5    3.66    2.85
   0   3  -5    1.01    2.44
  -3   3   5    3.28    4.10
   0  -3   5    2.64    2.61
   3   0   5    5.56    3.27
  -3   3   5    5.33    3.60
   0   3  -5    2.06    3.13
   3   0   5    5.83    3.21
   0   3  -5    3.43    3.05
   0  -3   5    0.69    3.10
   0  -3   5    0.76    3.00
  -3   0  -5    3.38    5.01
   3  -3  -6  195.48    8.80
   0   3  -6  202.89    9.54
   3   0   6  256.17   11.69
   3  -3  -6  188.97    8.55
   3  -3  -6  221.12    8.68
   0  -3   6  205.01    9.01
  -3   0  -6  132.88   10.41
   0   3  -6  208.15    9.75
   3  -3  -6  230.07    8.59
   0  -3   6  168.79   10.32
   3   0   6  268.56   11.47
   0  -3   6  189.66    9.71
   3   0   6  201.81   11.31
  -3   3   6  268.88   10.87
   3   0   6  231.11   10.80
   0   3  -6  174.88    9.89
   0   3  -6  285.28   12.64
   3   0   6  266.26   11.40
  -3   3   6  266.68   13.67
   0  -3   6  170.00    8.70
   3   0   6  262.75   11.87
   0  -3   6  164.62    8.58
   0  -3   6  239.17   11.53
  -3   3   6  300.30   13.61
  -3   0  -6  202.84   13.11
   0  -3   6  169.26   10.33
   0   3  -6  228.67    8.72
  -3   3   6  309.01   12.49
   0   3  -6  223.31   10.93
   3  -3  -7   30.95    5.06
   0   3  -7   44.68    5.82
   3   0   7   69.98    7.33
   3  -3  -7   40.00    5.30
   0  -3   7   49.71    8.46
  -3   0  -7   36.82    8.44
   0   3  -7   39.73    5.62
   3   0   7   65.24    7.06
   0  -3   7   28.64    5.74
   0  -3   7   30.77    5.28
  -3   3   7  116.55    9.61
   3   0   7   50.99    6.58
   3   0   7   66.08    7.06
   0   3  -7   66.62    7.59
   0   3  -7   44.19    7.75
   3   0   7   68.32    7.39
   3  -3  -7   44.27    5.18
  -3   0  -7   75.67    8.90
   0  -3   7   63.63    8.70
   3   0   7   76.40    7.70
   0  -3   7   20.68    5.55
   0   3  -7   68.60    9.07
   3  -3  -8   96.76    9.02
   0   3  -8  125.79    9.47
   3  -3  -8  106.31    9.25
   0  -3   8  113.02   12.65
   0   3  -8  122.95    9.36
   3   0   8  144.41   11.12
   0   3  -8  133.06   11.48
   0   3  -8  130.68   13.58
   0   3  -9    8.02    5.02
   3  -3  -9    4.59    4.31
   3   0   9   10.80    4.84
   0   3  -9    8.36    5.66
   2   2   0 2530.13   19.15
  -2  -2   0 2309.70   18.26
   2   2   0 2500.57   19.89
  -2  -2   0 2641.95   23.56
   2  -4   0 2426.92   20.10
  -2   4   0 2480.89   21.83
  -2   4   0 2321.35   17.39
  -2   4   0 2429.35   21.95
   2   2   0 2807.81   25.82
  -2   4   0 2520.14   21.95
  -2  -2   0 2336.86   18.45
   2   2   0 2723.10   24.29
   2  -4   0 2411.70   20.23
   2   2   0 2671.54   25.37
  -2  -2   0 2433.90   22.23
   2  -4   0 2558.08   19.67
  -2  -2   0 2367.25   21.96
  -2   4   0 2282.27   15.98
   2   2   0 2714.10   24.94
  -2  -2   0 2650.61   23.95
  -2   4   0 2141.52   15.55
   2   2   0 2607.62   23.99
  -2  -2   0 2441.10   22.22
   2   2   0 2698.81   25.73
  -2  -2  -1   48.15    4.90
  -2  -2  -1   53.72    4.85
   2  -4  -1   46.89    5.25
   2   2   1   43.13    5.14
  -2   4   1   64.08    5.70
  -2  -2   1  141.22    6.25
   2   2  -1  135.86    8.37
  -2   4  -1  225.14   10.47
   2  -4   1  248.72    9.44
  -2  -2   1   81.19    7.39
  -2   4   1   65.34    5.36
   2  -4   1  410.72   12.23
  -2  -2   1  123.30    8.19
  -4   2  -1  126.55    7.11
  -2   4  -1  179.07    9.13
   2   2  -1   79.04    7.60
  -4   2  -1  190.44   10.15
  -2  -2  -1   45.88    4.89
   2   2   1   63.28    5.70
   2  -4  -1   50.22    5.30
  -2  -2   1  118.56    5.98
  -2  -2  -1   61.40    5.11
  -2  -2  -1   62.54    5.11
   2  -4   1  248.46    9.34
  -2  -2   1  131.37    8.51
  -2   4  -1  241.06   10.04
   2  -4   1  107.95    6.10
   2   2  -1  116.63    7.39
  -2   4  -1  194.48    9.51
   2   2   1   55.57    5.46
   2   2  -1   78.40    6.52
  -2   4  -1   77.04    5.05
  -2  -2   1  142.86    6.51
   2  -4   1  289.01    8.87
   2  -4  -1   88.76    5.70
   2  -4   1   86.61    5.67
   2  -4  -1   36.69    3.25
  -2  -2  -1   50.03    4.40
  -2  -2   1  107.28    7.24
   2   2  -1  105.03    7.95
   2   2   1   50.82    5.49
  -2  -2  -1   56.87    4.93
   2   2  -1   73.88    6.99
  -2   4  -1   66.38    4.42
  -2   4  -1  220.56    9.70
  -2  -2   1   92.77    7.66
  -2  -2   1   86.76    7.49
  -2   4   1   60.49    5.11
   2   2  -1   74.52    6.70
  -2   4  -1   62.39    4.45
   2   2   1   62.53    5.69
   2   2   1   44.01    4.61
   2   2  -1  111.17    8.03
   2  -4  -1   55.43    6.07
  -2   4   1   53.80    5.22
   2   2   1   62.45    6.41
  -2   4   2  868.58   13.75
  -2  -2  -2  834.45   13.13
  -2  -2  -2  960.36   14.35
  -2   4  -2  966.02   14.92
   2  -4  -2  908.96   13.16
   2   2   2  905.06   13.12
  -2   4   2  835.15   13.54
   2   2  -2  825.34   12.75
  -2  -2   2  797.07   11.20
  -2   4  -2  895.99   14.72
  -2  -2  -2  908.40   14.07
   2   2  -2  884.70   14.86
   2  -4   2  901.33   13.83
   2   2   2  913.80   11.29
  -2   4   2  828.94   13.68
   2  -4   2  895.51   11.75
  -2  -2   2  931.60   16.03
   2  -4   2 1042.04   16.11
  -4   2  -2  542.73   11.26
   2   2   2 1007.44   17.55
   2   2  -2  838.15   11.52
  -2  -2  -2  940.88   14.29
  -2   4  -2  973.42   15.09
  -4   2  -2  754.29   18.01
   2   2   2  918.81   15.62
   2  -4  -2  898.11   13.18
  -2  -2  -2  804.51   12.62
  -2  -2   2  789.31   11.27
  -2  -2   2  984.26   16.94
   2  -4  -2  906.34   14.95
   2   2  -2  973.70   16.06
  -2   4  -2  890.23   11.98
  -2  -2  -2  760.71   12.10
  -2  -2   2  800.00   10.75
   4  -2   2  878.83   11.05
  -2  -2   2  815.27   14.49
  -2  -2  -2  821.28   13.00
   2  -4   2 1008.91   14.27
  -2   4  -2  885.34   14.95
  -2  -2   2  989.43   16.91
   2   2   2  986.49   13.16
   2   2  -2  867.16   15.41
   2  -4   2  847.52   13.19
   2   2  -2  883.50   12.26
   2  -4   2  900.50   11.81
  -2  -2   2  937.74   16.26
   2   2  -2  891.75   15.23
  -2   4  -2  870.15   11.34
   2   2   2  949.33   15.99
  -2   4   2  845.37   13.42
   2  -4  -2 1044.12   15.34
   2   2  -3  130.09    5.62
  -2  -2  -3  117.62    6.01
  -2  -2  -3  147.76    7.03
   2   2  -3  115.86    6.36
   2  -4   3  110.40    5.86
  -2   4  -3  139.28    6.87
   2  -4  -3  137.62    6.33
   2   2   3  115.27    5.52
  -2   4   3  120.37    6.17
   2   2   3  136.31    5.44
  -2  -2   3  111.69    5.07
  -2   4   3  119.77    6.05
   2  -4   3  110.10    6.00
   2  -4   3  129.32    6.97
  -4   2  -3   74.65    5.57
   2   2  -3  129.56    5.58
  -2  -2   3  101.08    6.17
  -2  -2  -3  118.18    6.03
  -2   4  -3  123.26    6.72
  -2  -2  -3  118.75    5.83
   2   2   3  139.78    7.41
  -4   2   3   92.76    5.28
  -2  -2   3  113.32    6.83
   2  -4   3  108.40    5.00
  -4   2  -3  114.03    8.89
  -2   4  -3  132.88    6.77
   2  -4  -3  133.97    6.30
  -2  -2  -3  106.11    5.07
   2   2   3  151.64    7.82
   2   2  -3   93.78    4.86
  -2  -2   3  130.76    7.52
   4  -2   3  138.49    5.43
  -2  -2  -3  120.40    5.50
   2  -4  -3  118.88    6.36
  -2  -2   3  110.22    4.59
   2   2   3  147.67    7.89
  -2  -2   3  125.30    7.49
  -2  -2   3  106.14    4.73
  -2   4  -3  116.08    4.45
   2   2  -3  115.98    6.45
  -2  -2  -3  109.41    5.50
  -2   4  -3  135.72    6.00
   2   2   3  123.47    6.76
  -2  -2   3  110.42    6.81
   4  -2   3  135.40    5.29
  -4   2  -3   74.32    4.64
   2  -4   3  126.79    6.48
  -2   4   3  126.65    6.29
   2   2   3  145.96    7.70
   2   2  -3  106.21    6.27
  -4   2   3  109.80    5.28
   2   2  -3  113.93    5.22
   2   2   3  141.46    7.45
  -2  -2   3  120.17    6.94
   2  -4   3  106.56    4.95
   2   2  -3  118.49    6.59
  -2   4  -3  130.88    6.33
   2  -4  -3  130.73    6.29
   2   2   3  140.00    6.20
  -2   4   3  129.34    6.72
   2   2   4  988.07   16.42
   2   2  -4 1318.78   17.68
   2  -4  -4 1144.86   18.03
  -2  -2  -4  964.07   14.59
  -2   4  -4 1193.94   20.27
  -2   4   4 1130.46   19.55
  -2  -2   4 1125.05   21.24
  -2  -2  -4 1057.60   17.22
   2  -4  -4 1034.31   18.29
  -4   2  -4  851.28   14.41
  -2   4   4 1001.00   18.02
  -2  -2   4 1041.29   13.34
   2   2   4 1172.59   21.38
  -2  -2  -4 1026.48   17.81
  -4   2  -4  957.10   17.99
   2  -4   4 1024.78   20.02
   2   2  -4 1244.01   17.26
  -4   2   4  775.07   16.08
   2  -4  -4 1114.45   17.88
   2  -4   4  868.26   24.33
  -2  -2   4  972.31   19.32
  -2   4  -4 1184.10   20.42
   2  -4   4  980.50   16.04
  -2  -2  -4  929.57   15.76
  -2  -2  -4 1002.46   16.07
   4  -2   4 1322.47   17.90
   2   2  -4  992.07   15.04
   2   2   4 1314.75   23.46
  -2  -2  -4 1004.52   17.15
  -2   4  -4 1013.97   19.87
  -2  -2   4  979.08   20.24
   2   2   4 1042.98   16.16
   4  -2   4 1312.53   17.76
  -2  -2  -4  909.87   15.30
   2   2  -4 1053.26   20.99
   4  -2   4 1287.10   18.30
  -2   4  -4  772.17   13.50
  -2   4   4 1079.51   18.58
   2   2   4 1151.28   20.76
  -2  -2   4 1019.81   14.04
   2  -4  -4 1035.89   18.39
  -4   2  -4  633.31   13.27
   2  -4   4  920.74   16.42
  -2  -2  -4  986.56   16.38
   2   2   4 1188.44   21.78
  -2  -2   4  973.69   19.45
   2   2  -4  791.13   16.34
   2  -4   4 1015.11   16.19
   2   2   4 1318.83   23.33
   2  -4  -4 1194.51   17.39
  -2   4  -4 1077.29   18.20
  -4   2  -4  779.94   13.55
   2   2  -4 1402.97   24.40
  -2   4  -4 1434.89   20.29
   2   2   4 1027.50   13.57
  -2   4   4 1084.61   18.24
  -2   4   4 1031.94   17.99
  -2  -2  -4 1054.12   17.81
  -2  -2   5    2.56    2.94
   2   2  -5    2.78    3.71
  -2   4  -5    2.07    3.22
  -2   4   5   -0.88    4.00
   2   2   5    2.49    2.85
  -2  -2  -5    7.02    2.99
  -2   4   5    2.63    2.92
   2   2   5    7.04    3.58
  -2  -2  -5    1.93    2.89
   2  -4  -5    2.99    3.09
   2  -4  -5    0.18    3.14
   2   2  -5    1.41    3.01
  -2   4  -5    4.91    3.31
  -4   2  -5    1.02    2.74
  -4   2  -5    7.52    3.96
  -2  -2  -5    7.19    2.80
  -4   2   5   -0.21    2.88
   2  -4   5   -1.60    6.45
  -2  -2  -5    3.94    3.13
   4  -2   5    4.94    3.33
   2   2   5    3.94    3.74
  -2  -2  -5    2.25    2.84
  -2   4  -5    4.91    3.13
  -2  -2  -5    3.10    2.96
   2   2  -5    4.62    2.91
   2  -4  -5    2.69    3.07
  -2   4  -5    1.63    3.10
  -4   2   5   -0.94    2.99
  -2  -2   5    0.73    3.33
  -4   2  -5    1.63    2.55
   2  -4   5    4.29    2.91
  -2  -2  -5    2.73    2.49
   4  -2   5    2.73    3.10
   4  -2   5    1.83    2.68
   2   2   5    0.08    3.12
   2   2  -5    0.45    2.84
   2   2  -5    1.18    4.64
   2  -4  -5    0.93    3.09
   4  -2   5    4.26    3.22
  -4   2   5    3.13    2.70
   2   2   5    5.61    3.76
   2   2  -5    1.29    3.57
   2   2   5    3.15    3.45
   2  -4  -5    1.52    3.18
  -2   4  -5   -1.01    3.76
  -2  -2   5    1.74    3.29
   2  -4   5    2.71    2.93
  -4   2  -5   -0.64    3.16
  -2  -2   5    1.58    2.89
   2  -4   5    4.10    4.63
   2   2   5    3.78    2.43
  -2   4   5    3.80    3.14
  -2  -2   5    4.58    3.41
   2  -4  -6  211.46    9.74
  -2   4  -6  156.95    9.33
   2  -4  -6  172.08    9.59
  -2  -2  -6  169.14    9.44
   2  -4  -6  178.86   10.29
  -4   2  -6  133.03    7.99
   2   2   6  210.55   11.23
   2  -4  -6  200.77    9.52
  -4   2   6   36.59    5.82
  -2  -2  -6  153.27    8.63
   2  -4   6  131.43   11.67
  -2  -2   6  154.38   10.45
  -2   4  -6  162.32    9.45
   4  -2   6  210.93   10.14
   4  -2   6  211.90   10.19
   2  -4   6  145.89    8.80
   2   2   6  237.30   12.32
   2   2   6  250.53   12.64
  -4   2  -6  122.82    7.54
  -2  -2  -6  148.36    9.13
  -4   2   6   40.56    6.08
  -2  -2   6  142.55   10.52
   2  -4  -6  172.03   10.19
   4  -2   6  176.14    9.18
   2   2  -6  144.54   10.16
   4  -2   6  236.87    9.98
   2   2   6  219.58   11.94
  -2   4   6  178.53   13.99
   2   2  -6  176.96   12.66
  -4   2  -6  224.21    9.85
  -4   2   6   48.60    5.82
   2   2   6  213.29   11.33
  -2  -2   6  202.51    9.91
   2  -4   6  122.55   12.16
   2  -4   6  154.40    8.95
  -2  -2  -6  253.26   14.06
  -2   4   6  170.64    8.93
   2   2  -6  182.80   11.18
  -2   4  -6  183.84   10.92
  -2  -2   6  147.41   10.26
   2  -4  -7   39.39    5.81
   2   2  -7   52.18    9.37
  -2   4  -7   31.39    5.76
  -4   2   7   43.93    7.02
  -2  -2  -7   41.17    5.86
   2  -4  -7   38.18    6.40
   2   2   7   58.40    7.37
  -4   2  -7   61.11    6.76
   2  -4  -7   44.70    5.77
   2  -4  -7   36.43    6.27
   2  -4   7   61.72    9.78
  -2  -2   7   25.77    5.32
   2   2   7   73.89    7.80
  -2   4  -7   32.61    5.77
  -2  -2   7   30.74    5.78
   4  -2   7   52.57    6.54
   4  -2   7   42.12    6.50
   2   2   7   77.38    8.33
   2  -4  -7   40.64    6.10
  -4   2  -7   48.63    6.25
  -2  -2  -7   22.79    5.01
  -2  -2  -7   21.65    5.25
   2  -4   7   24.58    5.08
  -2  -2   7   27.83    6.34
   4  -2   7   44.88    6.47
   2   2   7   53.20    7.16
   2   2  -7   38.88    8.36
  -2   4   7   47.27    9.18
  -4   2  -7   76.98    7.31
   2   2  -7   45.46    8.14
   2   2   7   68.44    7.47
   2  -4   7   30.19    5.35
  -2  -2   7   26.06    5.84
  -2   4  -7   56.48    7.89
   2  -4   7   21.52    8.56
  -2  -2  -7   38.22    8.54
   2  -4   8  179.25   13.05
  -2  -2  -8   45.73    7.49
   2  -4  -8   58.00    8.82
  -2  -2  -8   44.00    7.82
   2  -4  -8   50.25    8.48
   2  -4   8  151.44   11.16
   4  -2   8  156.44   11.69
   2   2   8  105.04   10.49
   2   2  -8  151.80   14.11
   2   2  -8  119.61   14.30
   3   1  -8   49.51    8.98
   3  -4   8   69.42    8.34
  -1  -3  -8    9.32    5.23
   1  -4  -8   13.93    5.89
   3   1  -8   43.78    8.20
  -1  -3  -8   17.24    5.45
   3  -4   8   64.97    7.48
   4  -3   8   54.34    7.45
   1   3   8   32.55    6.10
   1  -4  -8   14.93    5.74
   3  -4   7  207.94   13.44
  -3   4  -7   66.35    7.47
  -4   3  -7   77.72    7.05
  -1  -3  -7   89.92    9.02
   1  -4  -7   70.94    8.76
  -1  -3  -7   65.85    8.09
  -3  -1   7   59.19    7.85
   3  -4   7  212.66   11.79
  -3   4  -7   61.69    7.25
  -4   3  -7   79.96    7.19
   1  -4  -7   70.51    8.60
  -3  -1   7   53.45    8.41
  -3   4  -7   80.23    7.36
   3  -4   7  189.59   10.74
   4  -3   7  142.69    9.68
  -4   3  -7  119.34    7.87
   1   3   7  132.82   10.20
   3   1  -7  161.32   14.23
  -3  -1   7   52.48    7.04
  -3  -1   7   64.41    7.94
   1  -4  -7  140.56   10.52
   3  -4   7  185.40   10.30
  -1  -3  -7  138.20   12.27
   3   1  -7  159.20   10.71
   3   1  -7  146.04   13.33
   4  -1  -7  159.91   10.82
  -1  -3  -6  214.69   11.27
   1  -4  -6  268.65   12.27
   3  -4   6  446.29   16.63
   4  -3   6  226.14   10.30
  -3   4  -6  234.70   10.90
  -4   3  -6  154.22    8.65
  -1  -3  -6  254.30   11.91
   1  -4  -6  234.23   12.08
  -1   4   6  310.89   11.54
   1   3   6  304.98   13.58
  -1  -3  -6  217.69   11.46
   1  -4  -6  269.13   12.09
  -4   1   6  184.78    9.46
  -3  -1   6  230.55   12.14
   3  -4   6  395.46   14.00
  -3   4  -6  228.44   10.90
  -1  -3  -6  242.94   11.04
  -3  -1   6  189.08   12.54
  -4   3  -6  145.75    8.47
   1   3   6  368.83   14.30
   1  -4  -6  250.98   11.70
   1  -4  -6  244.32   12.57
  -3   4  -6  201.33    9.80
   3  -4   6  381.15   12.67
   3  -4   6  342.32   12.20
   3   1  -6  199.18   14.59
  -4   3  -6  168.39    8.24
   1   3   6  318.38   13.03
   3   1  -6  207.31   14.26
   1   3   6  354.53   14.08
  -1   4   6  313.26   11.64
   1   3   6  296.20   13.62
  -3  -1   6  224.33   12.04
  -1  -3  -6  222.00   11.75
   3  -4   6  255.43   16.60
   3   1  -6  301.53   12.30
   1   3   6  261.58    9.55
  -1   4   6  264.21   10.47
   3   1  -6  255.00   15.60
  -1  -3  -5  133.48    7.99
  -4   1   5  130.46    6.79
   1   3   5  183.86    9.74
   1   3   5  154.07    8.57
   1  -4  -5  153.60    8.51
   3  -4   5  195.92    9.58
  -1  -3  -5  144.11    6.51
  -1   4   5  138.72    8.40
  -3   4  -5  129.12    7.28
  -3   4  -5  146.66    7.93
  -4   3  -5  125.91    6.72
  -1  -3  -5  132.54    8.14
   1  -4  -5  133.28    8.37
  -1   4   5  116.09    7.46
  -1   4   5  157.78    7.52
  -4   3  -5  110.77    7.14
   1   3   5  153.39    8.95
  -1  -3  -5  136.01    8.07
  -4   1   5   93.46    7.32
   1  -4  -5  150.14    8.48
  -3  -1   5  123.48    8.01
   3  -4   5  188.44   12.12
  -1  -3  -5  134.82    7.39
  -3   4  -5  148.12    7.99
  -4   3  -5  124.62    6.69
  -1  -3  -5  126.36    7.42
   1   3   5  182.44    9.81
  -3  -1   5  158.56    8.95
  -1  -3  -5  129.48    8.00
  -3   4  -5  136.31    8.10
  -3  -1   5  122.83    8.98
  -4   1   5  135.33    8.71
   3  -4   5  153.21    7.71
   1   3   5  128.53    7.08
   4  -3   5  129.48    6.96
  -1   4   5  134.30    8.13
   3   1  -5  121.16    8.55
  -4   3  -5   72.94    5.11
  -1  -3  -5  134.07    6.82
   3   1  -5  109.74    9.75
  -3  -1   5  163.42    8.81
  -4   1   5  118.50    7.42
  -4   1   5  103.89    6.43
  -1   4   5  151.91    7.59
   1   3   5  159.66    9.11
  -3  -1   5  132.70    8.21
   3   1  -5  110.28    8.17
   1  -4  -5  135.93    8.54
   3  -4   5   77.09    9.45
   3   1  -5  134.11    8.86
   1   3   5  128.77    6.39
  -1   4   5  146.08    7.78
  -1   4   4  172.17    8.15
   1   3   4  160.52    7.37
  -1  -3  -4  180.84    8.49
   1  -4  -4  183.45    8.25
   3  -4   4  194.54    8.62
  -1  -3  -4  147.58    5.69
   1   3   4  184.72    8.22
  -3   4  -4  181.37    7.70
  -1   4   4  141.74    6.97
   1   3   4  226.29    9.71
  -4   3  -4  180.96    6.75
  -1  -3  -4  178.24    8.23
   1  -4  -4  169.34    8.40
   1   3   4  177.76    7.16
  -3  -1   4  152.57    8.61
  -1   4   4  154.44    7.16
  -4   3  -4  100.10    6.27
   1   3   4  198.02    9.01
  -1   4   4  196.02    7.54
  -4   1   4  124.68    7.17
  -1  -3  -4  176.02    8.46
  -3  -1   4  203.35    9.25
  -3  -1   4  160.63    7.96
   1  -4  -4  184.02    8.32
   3  -4   4  216.65   12.21
  -3   4  -4  178.87    7.73
   1  -4  -4  197.84    6.93
  -1  -3  -4  161.03    6.54
  -4   3  -4  169.23    6.60
   1   3   4  226.77    9.72
  -1  -3  -4  168.71    7.54
  -3  -1   4  198.58    9.19
  -1  -3  -4  165.87    8.02
   1  -4  -4  164.52    8.24
  -3   4  -4  159.55    8.16
  -4   1   4  164.35    8.14
   1   3   4  173.18    8.01
  -1  -3  -4  150.27    6.19
   4  -3   4  193.02    7.01
   3   1  -4  131.22    7.17
  -4   3  -4  142.55    5.86
   1   3   4  179.74    7.98
   1  -4  -4  173.43    6.19
  -3  -1   4  146.42    8.02
   3   1  -4  202.21   10.97
  -1   4   4  169.25    8.00
  -4   1   4  153.48    7.30
  -4   1   4  141.74    6.31
   1   3   4  190.03    9.04
  -1   4   4  188.05    7.49
  -3  -1   4  160.42    8.07
  -1  -3  -4  166.58    6.84
   3  -4   4  163.78   10.62
   3   1  -4  175.37    9.57
  -3   4  -4  193.78    8.53
   3   1  -4  191.39    8.98
  -1   4   3  829.50   15.16
  -1  -3  -3  999.36   17.36
   1  -4  -3 1018.04   17.12
  -3   4  -3 1066.60   16.55
  -1  -3  -3  957.84   15.51
   1   3   3  870.14   15.13
  -1   4   3  858.62   15.44
   1   3   3  866.39   13.35
  -1   4   3  860.90   14.81
  -3  -1   3  984.98   17.59
   1   3   3  971.47   17.25
  -1  -3  -3 1005.18   17.35
  -1   4   3  966.82   14.46
   1  -4  -3  994.48   17.09
   3  -4   3  961.76   22.38
  -3   4  -3 1050.23   16.66
   1  -4  -3  835.85   11.31
  -1  -3  -3  869.41   14.05
  -3  -1   3 1033.29   18.09
  -4   1   3  907.75   15.44
  -1  -3  -3  886.31   15.95
  -3   4  -3  963.17   16.80
   1   3   3 1041.01   18.99
   1  -4  -3  853.77   11.80
  -1  -3  -3  818.70   13.09
   3   1  -3 1122.93   20.73
  -4   1   3  785.48   14.21
  -3  -1   3  816.94   16.13
   1   3   3  971.25   16.86
   3   1  -3 1392.88   25.07
  -3  -1   3 1037.90   18.13
  -4   1   3  799.39   13.10
   1  -4  -3  911.89   17.00
   1   3   3  934.65   15.55
  -3  -1   3  912.05   18.04
  -1   4   3  902.89   15.89
  -3  -1   3  999.57   17.88
   3  -4   3 1084.37   20.43
   1   3   3  977.13   17.53
  -1   4   3  923.79   14.33
   1  -4  -3 1191.58   16.06
   3   1  -3  774.57   15.20
   1  -4  -3  929.92   15.88
  -3   4  -3 1001.60   16.06
  -4   3  -3 1052.31   15.91
   3   1  -3 1425.27   22.23
  -1  -3  -2  721.46   12.44
  -3   4  -2  805.32   13.20
  -1  -3  -2  811.35   14.31
   1  -4  -2  810.20   14.42
   1   3   2  735.54   12.96
   1  -4  -2  766.13   11.37
  -1   4   2  693.81   13.09
  -3   4  -2  725.67   12.72
   1  -4  -2  778.61   14.86
  -3  -1   2  815.27   14.69
  -1  -3  -2  751.89   12.91
   1   3   2  684.27   11.63
  -3  -1   2  799.92   14.55
  -3   4  -2  769.94   13.01
  -1  -3  -2  801.89   14.30
   3  -4   2  608.69   19.81
   1   3   2  786.77   14.51
   1  -4  -2  833.50   14.71
  -1   4   2  787.33   12.59
   1  -4  -2  688.09   10.24
  -1  -3  -2  726.73   12.60
  -3  -1   2  785.19   14.49
  -3   4  -2  716.85   13.33
  -1  -3  -2  727.55   13.68
   3   1  -2  781.57   14.80
  -4   1   2  712.60   12.00
  -1   4   2  741.90   12.39
   1   3   2  820.00   15.71
   3   1  -2  810.95   14.74
   1  -4  -2  656.28   10.06
  -1  -3  -2  663.17   11.63
  -3  -1   2  673.81    9.03
  -3  -1   2  692.08   12.92
  -4   1   2  698.03   12.20
  -1  -3  -2  703.89   12.31
   3   1  -2  729.41   14.55
   3  -4   2  782.94   13.16
  -3  -1   2  802.87   14.81
   3   1  -2  762.77   14.43
   1   3   2  722.19   12.45
   1   3   2  777.66   14.60
  -1   4   2  773.44   12.64
  -3   4  -2  733.92   12.50
  -1   4   2  786.25   14.32
   1  -4  -2  779.48   13.82
  -3  -1   2  718.57   13.99
  -4   3  -2  818.80   12.34
  -1  -3  -1  606.10   11.65
  -3   4  -1  711.33   11.45
   1  -4  -1  668.28   10.90
  -1  -3  -1  685.31   12.39
  -1  -3  -1  654.08   11.98
   3  -4   1  755.93   11.86
   1  -4  -1  651.32   11.91
   1   3   1  680.49   12.71
  -1   4   1  650.89   12.47
  -3   4  -1  696.65   11.39
  -3  -1   1  697.42   12.66
   3  -4   1  799.16   12.37
   3  -4   1  914.74   15.91
   3   1  -1  811.71   14.57
  -3   4  -1  683.94   11.26
  -1  -3  -1  688.39   12.54
   1  -4  -1  653.77   11.98
   1   3   1  713.89   13.90
   1  -4  -1  616.55   10.16
  -1  -3  -1  640.56   11.90
  -1   4   1  696.77   12.04
   1  -4  -1  614.74   10.17
  -3  -1   1  656.41   12.07
  -3   4  -1  702.66   12.02
  -3   4  -1  673.33   11.82
  -1   4   1  614.70   11.58
  -3  -1   1  616.03    8.86
   3   1  -1  705.22   12.74
   1   3   1  752.62   14.88
  -1  -3  -1  642.20   11.91
  -1  -3  -1  561.10   10.69
   1  -4  -1  524.19    9.02
  -3  -1   1  640.42   12.21
   1  -4  -1  658.85   10.79
  -1   4   1  565.66   10.33
   1   3   1  674.93   12.90
  -1  -3  -1  645.56   11.98
   3  -4   1  965.52   13.58
   3   1  -1  723.33   13.86
  -3  -1   1  705.66   12.83
  -3  -1   1  666.67   12.36
   3   1  -1  703.56   13.24
   4  -1  -1  754.11   13.55
   1   3   1  719.76   14.04
  -3  -1   1  663.83   12.06
  -1  -3  -1  575.89   10.41
  -1   4   1  684.56   11.99
  -4   3  -1  633.24    9.00
   1  -4  -1  685.93   12.97
   1   3   1  657.41   11.85
  -1   4   1  673.71   12.68
  -3   4   0  323.48    9.68
  -4   1   0  239.67    7.87
   1   3   0  200.78    7.86
  -3  -1   0  251.01    6.26
  -1  -3   0  223.84    7.73
   1  -4   0  233.56    7.53
  -3  -1   0  243.65    8.37
   1  -4   0  226.79    8.20
  -3   4   0  322.74    9.50
  -1  -3   0  234.75    8.53
   1   3   0  233.59    8.25
  -1   4   0  267.15    9.14
   3  -4   0  281.98    8.35
   1   3   0  238.84    8.62
   3   1   0  266.43   10.05
  -1   4   0  262.11    9.15
  -3   4   0  325.71    9.23
  -3  -1   0  244.17    6.28
  -1  -3   0  217.90    7.73
  -4   1   0  286.13    6.35
   1  -4   0  227.80    8.27
  -3  -1   0  269.12    9.09
  -1  -3   0  217.04    8.00
   1  -4   0  227.86    7.39
   3   1   0  229.23    9.32
   1   3   0  227.07    9.02
   3  -4   0  280.29    8.44
   1   3   0  234.63    8.24
  -3   4   0  271.49    8.78
  -1   4   0  244.07    8.75
  -1   4   0  213.50    7.33
   1   3   0  227.03    8.41
   3   1   0  260.90    8.77
  -3  -1   0  248.61    8.81
  -4   1   0  291.76    7.31
   1  -4   0  205.50    7.94
  -3  -1   0  222.87    8.37
  -1  -3   0  190.07    7.52
   1  -4   0  183.87    6.31
   3  -4   0  341.97    8.96
   1   3   0  252.60    9.16
   1  -4   0  253.73    7.76
   3   1   0  271.76    9.86
  -3  -1   0  253.53    8.47
  -1  -3   0  236.77    8.64
   4  -1   0  288.84    8.30
  -1   4   0  196.81    6.72
   1   3   0  218.63    8.25
   3   1   0  235.85    8.80
  -4   1   0  392.07    8.78
  -3  -1   0  197.88    5.15
   3   1   0  242.04    9.51
   1   3   0  223.81    9.02
  -1  -3   0  255.05    7.88
   1  -4   0  262.62    8.91
  -1  -3   0  212.48    7.89
   1  -4   0  238.71    7.50
  -1   4  -1 1735.50   19.52
  -3  -1  -1 1814.10   19.29
  -3  -1  -1 1748.29   15.68
  -4   1  -1 2007.53   19.07
  -3   4   1 1697.27   17.32
  -1  -3   1 1514.93   16.37
   3  -4  -1 1808.90   16.45
   1  -4   1 1646.69   18.07
   1   3  -1 1767.21   20.24
  -1   4  -1 1819.95   21.53
   1  -4   1 1694.09   17.55
  -1  -3   1 1720.27   20.27
  -3   4   1 1670.22   17.39
  -3  -1  -1 1781.80   19.17
  -1   4  -1 1750.83   19.78
  -1  -3   1 1730.43   20.45
   3   1   1 2059.46   23.24
   1   3  -1 1796.78   18.65
  -1   4  -1 1514.33   15.64
   1   3  -1 1714.59   20.08
  -3  -1  -1 1707.15   15.60
  -4   1  -1 2008.00   16.53
   3   1   1 1832.96   21.13
   4  -1   1 1832.86   17.15
  -3  -1  -1 1751.77   18.81
  -1  -3   1 1534.41   16.64
  -1   4  -1 1739.63   19.98
  -1  -3   1 1877.87   22.54
   3  -4  -1 1784.97   16.45
   1  -4   1 1640.38   18.16
  -1  -3   1 1871.02   22.54
   1  -4   1 1751.06   19.17
   1   3  -1 1740.34   19.07
  -1   4  -1 1711.61   20.31
   3   1   1 1952.77   20.63
   1   3  -1 1694.78   19.99
  -1   4  -1 1573.43   17.11
   1  -4   1 1772.36   19.19
  -4   1  -1 1879.62   16.64
  -3  -1  -1 1557.13   16.99
   1  -4   1 1683.13   17.61
  -1  -3   1 1621.02   18.38
  -4   1  -1 2141.99   17.47
  -3  -1  -1 1796.02   19.14
   3   1   1 2060.03   23.23
   1   3  -1 1700.16   20.11
   4  -1   1 2090.77   17.63
   1  -4   1 1705.92   17.74
   3   1   1 1886.33   20.65
  -1  -3   1 1693.30   17.63
  -1   4  -1 1577.03   16.68
   1   3  -1 1684.80   19.89
   3   1   1 1812.32   21.27
   4  -1   1 1834.23   17.30
  -3   4   1 1822.49   18.94
  -1  -3   1 1561.62   16.13
  -3   4   1 2082.57   19.62
   1   3  -2  447.31   10.99
  -3  -1  -2  433.99    9.53
  -1   4  -2  494.37   12.22
  -4   1  -2  529.18   11.88
  -3  -1  -2  476.63   10.92
  -3   4   2  438.80   10.02
   3  -4  -2  435.91    8.99
  -1  -3   2  384.10    9.27
   1   3  -2  400.95   10.89
  -1   4  -2  421.28   11.61
   1  -4   2  380.24    9.52
  -3   4   2  446.38   10.34
   1  -4   2  403.60   10.49
  -1  -3   2  439.61   11.80
   1   3  -2  439.56   10.93
  -3  -1  -2  431.30    9.51
  -1   4  -2  481.12   12.03
   4  -1   2  419.46    9.23
   3   1   2  467.36   11.49
  -4   1  -2  514.19   10.43
   3  -4  -2  431.88    9.02
  -3  -1  -2  421.63    9.79
   1   3  -2  368.19   10.16
  -1  -3   2  392.67    9.44
   1  -4   2  388.28    9.61
   4  -1   2  479.94   10.78
  -1  -3   2  499.01   13.29
   1  -4   2  433.28   11.60
   3   1   2  486.78   12.26
   1   3  -2  398.38   10.51
   1  -4   2  442.87   11.51
   3   1   2  540.34   13.63
  -4   1  -2  479.42    9.62
  -1   4  -2  379.90    9.51
  -4   1  -2  387.14    8.82
  -3  -1  -2  413.52    9.67
  -1  -3   2  389.05    8.97
   1  -4   2  332.93    8.34
  -1  -3   2  381.06   10.44
   1  -4   2  397.88    9.42
   3   1   2  469.58   11.64
   1   3  -2  423.62   11.03
  -3   4   2  437.23   10.14
   3   1   2  488.93   12.18
   1  -4   2  420.54   10.69
  -1  -3   2  446.47   12.03
   1   3  -2  416.03   10.78
  -1   4  -2  377.02    9.05
   4  -1   2  421.81    9.32
   3   1   2  456.41   11.46
  -1   4  -2  448.07   11.75
   1   3  -2  411.62   10.66
  -1  -3   2  478.46   12.93
   4  -1   2  482.39   10.69
  -3   4   2  455.72   10.42
   3   1   3  532.49   10.44
   1   3  -3  623.32   13.34
  -4   1  -3  522.41   11.75
  -1   4  -3  571.96   13.62
  -3  -1  -3  472.49   10.60
  -3   4   3  588.33   12.93
   3  -4  -3  567.35    9.96
   3   1   3  656.87   15.43
   1   3  -3  489.49   12.39
  -1   4  -3  519.00   13.28
  -1  -3   3  439.81    9.86
  -3   4   3  527.19   11.74
   1  -4   3  473.77   11.34
   1  -4   3  567.68   13.13
   4  -1   3  613.04   12.08
  -3  -1  -3  505.50   10.83
   1   3  -3  602.56   13.16
   3   1   3  624.60   14.49
  -1  -3   3  525.91   13.85
   1  -4   3  507.23   11.57
  -1   4  -3  564.64   13.63
  -4   1  -3  592.22   15.94
   3  -4  -3  556.94    9.93
  -3  -1  -3  488.05   10.80
   4  -1   3  659.36   13.18
   4  -1   3  688.86   13.49
  -1  -3   3  430.23    9.87
   1   3  -3  515.55   11.97
   1  -4   3  446.84   10.84
  -1   4  -3  517.20   13.00
   3  -4  -3  566.72   11.85
  -1   4  -3  505.03   10.54
   1   3  -3  527.04   12.67
  -1  -3   3  510.30   12.97
   3   1   3  634.96   15.35
   4  -1   3  662.62   13.02
   1   3  -3  496.01   12.41
  -1   4  -3  595.42   13.50
  -3  -1  -3  473.46   10.80
  -1  -3   3  541.30   14.19
  -1  -3   3  456.75    9.56
   1  -4   3  441.29    9.19
  -1  -3   3  439.62   11.46
   4  -1   3  571.50   12.80
  -3   4   3  571.79   12.33
   3   1   3  595.07   14.59
  -4   3   3  298.93   11.00
   1  -4   3  510.46   11.42
   1   3  -3  452.23   11.84
   4  -1   3  637.85   12.28
   3   1   3  623.42   14.55
  -1  -3   3  533.46   14.00
   1  -4   3  506.19   11.67
  -4   1  -3  454.80   12.65
   1   3  -3  470.06   11.91
  -1   4  -3  510.74   11.18
  -3  -1  -3  522.70   11.33
   3   1   3  641.51   15.35
  -1  -3   3  539.54   14.45
  -3   4   3  576.57   12.73
  -3   4   3  651.30   14.43
  -3  -1  -3  526.91   10.91
   1   3  -4   15.95    4.23
  -1   4  -4   18.09    3.89
  -3   4   4   19.26    5.14
   3   1   4   13.46    3.06
  -3  -1  -4   13.58    3.57
  -3   4   4   11.45    3.70
   3  -4  -4   14.60    3.30
   1   3  -4   14.51    3.81
  -1   4  -4   14.40    3.98
   4  -1   4   18.61    3.89
  -1  -3   4   13.19    3.20
  -1  -3   4   15.63    3.36
   1  -4   4   14.59    3.68
  -4   1  -4   11.05    5.02
   4  -1   4   13.48    3.38
  -3  -1  -4   16.34    3.15
  -3  -1  -4   13.56    3.49
   4  -1   4   14.69    3.92
   3   1   4   15.87    4.47
  -3  -1  -4   13.14    3.00
  -3  -1  -4   13.83    2.98
   1   3  -4   13.36    3.40
   3  -4  -4   13.64    3.22
  -1   4  -4   17.46    3.70
   1   3  -4   14.89    3.71
  -1   4  -4   16.03    4.00
   3   1   4   16.32    4.04
  -1  -3   4   16.77    3.84
   1  -4   4   12.05    3.27
  -4   3   4   -0.73    2.72
  -1   4  -4   11.05    2.67
   1   3  -4   15.41    3.26
  -1  -3   4   12.59    3.04
   1  -4   4   10.15    2.92
   3   1   4   18.86    4.20
  -1  -3   4   10.37    3.53
  -3  -1  -4   12.26    3.01
   4  -1   4   13.76    3.67
   4  -1   4   17.27    3.75
   3   1   4   15.83    3.96
  -1  -3   4   11.16    3.33
   1   3  -4   14.80    4.03
  -1   4  -4   11.75    3.53
   3   1   4   14.69    4.27
   1   3  -4    9.57    2.94
  -1   4  -4    9.74    2.67
   4  -1   4   15.87    3.56
   4  -1   4   14.48    3.60
  -1   4  -4   10.56    3.53
   3   1   4   17.71    4.20
  -1  -3   4   17.60    3.88
   1  -4   4   11.64    3.28
  -1  -3   4   13.16    3.11
   1  -4   4   10.61    3.57
  -4   1  -4   11.61    4.94
  -3   4   4   13.90    3.60
   1   3  -5  725.65   16.54
  -1   4  -5  658.56   17.57
   3  -4  -5  609.88   14.68
   4  -1   5  740.24   16.69
   3   1   5  750.03   19.15
  -1  -3   5  618.72   12.76
  -3  -1  -5  579.50   13.49
   1  -4   5  550.71   14.87
   1   3  -5  685.83   16.35
  -4   1  -5  381.01   18.90
  -1   4  -5  655.99   17.65
  -1  -3   5  536.50   17.00
  -3  -1  -5  550.93   14.19
   1  -4   5  563.44   15.50
   4  -1   5  752.95   16.74
   3   1   5  790.21   20.60
   3   1   5  793.11   20.35
  -3  -1  -5  561.60   13.64
   3  -4  -5  643.51   14.86
   1   3  -5  575.74   15.26
  -4   3   5  266.22   11.00
  -1  -3   5  516.20   16.62
  -3  -1  -5  533.68   13.50
   1   3  -5  569.90   17.57
   4  -1   5  763.96   17.81
  -1   4  -5  461.64   12.66
   4  -1   5  770.05   17.88
   3   1   5  754.90   19.45
  -3   4   5  564.54   18.78
  -1  -3   5  600.37   13.80
   4  -1   5  744.64   16.68
   1  -4   5  486.78   13.59
   3   1   5  766.83   19.58
  -4   1  -5  546.66   14.03
  -1  -3   5  541.40   17.33
   1   3  -5  572.89   17.81
   1  -4   5  558.07   15.51
  -1   4  -5  475.64   13.61
   4  -1   5  767.12   16.77
  -3  -1  -5  667.77   21.50
   1   3  -5  730.97   20.37
  -1   4  -5  673.49   16.20
  -3   4   5  573.71   14.50
  -3   4   5  583.01   18.82
   1   3  -6   52.84    6.00
  -1   4  -6   52.74    6.42
   4  -1   6   57.46    6.16
   3  -4  -6   46.48    5.80
   3   1   6   62.43    7.26
  -3  -1  -6   31.42    4.67
  -1  -3   6   46.70    4.82
   1   3  -6   51.03    5.90
   3   1   6   66.59    7.12
   1  -4   6   30.23    7.78
  -4   1  -6   36.36    8.22
  -1   4  -6   58.54    6.63
  -3  -1  -6   42.55    6.95
   1  -4   6   37.53    5.58
   4  -1   6   62.38    6.47
   3   1   6   58.52    7.11
  -3  -1  -6   30.72    4.90
   3  -4  -6   43.35    5.51
  -4   3   6   34.81    5.59
  -1  -3   6   33.33    6.09
  -1  -3   6   36.61    6.01
   4  -1   6   59.44    6.79
   1   3  -6   30.94    4.97
  -1   4  -6   33.32    5.27
   4  -1   6   62.86    6.81
   3   1   6   59.68    7.26
  -1   4  -6   58.58    6.90
   1   3  -6   62.43    8.01
   4  -1   6   57.58    6.28
   4  -1   6   61.71    6.32
   3   1   6   58.39    6.84
  -4   1  -6   40.24    5.68
  -1  -3   6   40.98    4.86
  -1  -3   6   37.06    6.12
   1   3  -6   37.21    5.73
   1  -4   6   35.37    5.57
   1   3  -6   50.22    6.53
  -1   4  -6   42.89    5.99
   1  -4   6   40.09    7.10
  -3  -1  -6   43.83    8.10
   1   3  -7   95.64    7.78
  -1   4  -7   76.43    8.19
   4  -1   7  107.84    9.02
   3  -4  -7   72.73    7.95
  -3  -1  -7   36.41    5.70
   1   3  -7   92.20    7.91
   1  -4   7   58.99   10.48
  -1   4  -7   81.89    8.26
  -1  -3   7   56.77    7.64
   1  -4   7   59.74    7.36
  -4   3   7   99.01    9.73
   4  -1   7  102.30    8.90
  -3  -1  -7   40.25    6.15
   3  -4  -7   96.02    8.15
  -1  -3   7   46.86    7.55
   4  -1   7  102.76    8.61
   3   1   7  112.77    9.60
   4  -1   7  119.97    9.58
   3   1   7  133.73   10.85
  -1   4  -7   65.27    8.97
   3   1   7  102.29   10.73
  -1   4  -7  108.22    9.00
   1   3  -7  103.38   10.47
   4  -1   7  120.30    8.89
   4  -1   7  128.47    9.38
  -4   1  -7  135.41    9.84
  -1  -3   7   95.82    8.58
  -1  -3   7   50.90    7.56
  -3  -1  -7   74.73   11.19
   1  -4   7   64.92    7.52
   1   3  -7   76.29    8.99
  -1   4  -7  100.43   10.62
   1   3  -8   -3.49    6.60
  -1   4  -8    0.12    5.42
   3  -4  -8   -0.09    3.86
  -3  -1  -8    0.52    3.21
   4  -1   8    2.85    4.03
   3   1   8    1.55    4.12
   4  -1   8   -0.97    3.83
   3   1   8   -2.65    4.32
  -1   4  -8    3.30    4.35
   1   3  -8    4.05    5.19
   4   0  -8    1.53    4.58
   0  -4  -8   -0.11    3.71
   4  -4   8    3.16    4.15
   0   4   8   -0.96    3.19
   4  -4   7  124.70   10.33
   0  -4  -7   61.88    8.23
   0  -4  -7   64.78    8.53
   4  -4   7  155.52    9.95
   0   4   7   89.21    8.26
   4   0  -7  112.20    9.85
   4   0  -6   41.24    7.56
   4  -4   6   42.96    6.32
  -4   4  -6   38.77    5.38
   0  -4  -6   30.14    6.09
   0  -4  -6   38.60    6.35
   0   4   6   38.60    5.96
   0  -4  -6   38.77    6.19
  -4   4  -6   33.54    5.14
   0   4   6   43.51    6.03
   0  -4  -6   34.55    6.11
  -4   0   6   33.92    6.29
   0   4   6   50.57    6.22
   0   4   6   41.28    5.55
   4   0  -6   27.24    8.58
   0   4   6   42.07    6.07
  -4   4  -6   18.78    4.43
   0   4   6   35.82    5.05
   0  -4  -5  574.77   17.18
   4  -4   5  409.30   13.37
  -4   4  -5  584.32   14.63
   0  -4  -5  517.71   16.86
  -4   0   5  550.55   15.57
   0   4   5  619.75   16.94
   0  -4  -5  560.47   17.01
   0  -4  -5  604.81   14.50
  -4   4  -5  558.77   14.41
   0   4   5  698.64   17.14
   0  -4  -5  512.89   16.86
  -4   0   5  498.62   17.34
  -4   4  -5  516.55   13.43
   0   4   5  552.67   16.25
   0  -4  -5  529.58   13.05
   4   0  -5  374.46   17.55
   0   4   5  578.52   14.71
   4   0  -5  688.02   23.14
  -4   0   5  541.76   15.43
   0   4   5  618.88   16.94
   0   4   5  705.61   17.00
   4   0  -5  628.05   20.26
   0   4   5  563.65   14.53
   4  -4   4   11.38    3.72
   0   4   4    9.16    3.52
   0   4   4    9.04    3.02
   0   4   4    6.77    3.00
   0  -4  -4    9.55    3.80
  -4   4  -4   10.26    3.26
   0  -4  -4   10.56    2.90
  -4   4  -4   10.35    3.39
   0  -4  -4    9.50    3.69
  -4   0   4    9.43    3.42
  -4   4  -4   11.99    3.24
   0   4   4   13.86    3.49
   0   4   4   12.78    3.53
  -4   0   4   10.78    3.73
   0  -4  -4   10.66    2.99
   0  -4  -4    8.66    2.70
  -4   0   4   12.06    3.44
   0   4   4   12.11    3.31
   4   0  -4   11.65    4.09
   4   0  -4   14.51    5.61
   0  -4  -4    8.70    3.67
  -4   0   4   14.73    3.65
  -4   4  -4   13.66    4.11
   0   4   4   14.99    3.56
  -4   4  -4    7.75    3.14
   0  -4  -3  481.89   12.99
   0   4   3  406.93   11.51
  -4   0   3  472.71   11.60
   0   4   3  415.94   10.78
   0  -4  -3  459.87   12.99
   0   4   3  488.97   12.45
   0  -4  -3  386.61    8.92
  -4   0   3  508.75   11.70
   0  -4  -3  444.91   12.99
  -4   0   3  411.33   12.12
   0   4   3  466.26   12.75
   0  -4  -3  399.49    9.25
   4   0  -3  380.75   10.94
  -4   0   3  392.69   11.70
   4   0  -3  356.44   13.48
  -4   0   3  481.44   11.85
   0   4   3  443.00   11.94
   0   4   3  478.72   12.44
   4   0  -3  489.37   14.88
   0  -4  -3  427.91   11.79
  -4   4  -3  521.23   12.43
   0  -4  -3  544.90   12.47
  -4   0   3  517.15   11.77
   0  -4  -2  378.36   11.02
   0   4   2  323.91    9.75
  -4   0   2  307.76    9.59
   0  -4  -2  337.36    9.26
   0  -4  -2  367.43   11.02
   0   4   2  357.64   10.51
   0  -4  -2  324.85    8.99
  -4   0   2  308.49    9.52
   0  -4  -2  350.20   11.07
   0   4   2  361.40   10.96
   4   0  -2  410.19   12.36
   0  -4  -2  300.04    8.21
  -4   0   2  281.28    9.01
  -4   0   2  311.32    9.44
  -4   0   2  303.75   10.22
  -4   0   2  307.14    9.64
   4   0  -2  309.74    9.90
   0   4   2  354.40   10.60
   0   4   2  326.51    9.61
  -4   4  -2  294.60    9.18
   0  -4  -2  334.94   10.14
   0  -4  -1 1347.46   17.78
   0  -4  -1 1313.64   18.07
  -4   0   1 1377.47   16.42
   0   4   1 1380.68   20.02
   0  -4  -1 1289.80   18.05
  -4   0   1 1564.64   18.06
  -4   4  -1 1268.86   15.32
  -4   0   1 1540.52   17.94
   0  -4  -1 1300.58   17.28
   0   4   1 1417.63   20.00
   0  -4  -1 1304.70   17.30
   0   4   1 1374.68   19.14
  -4   0   1 1363.36   16.42
   0  -4  -1 1143.39   15.31
   0  -4  -1 1324.44   17.65
   0   4   1 1322.89   18.33
  -4   0   1 1361.05   16.45
   4   0  -1 1488.44   20.37
   4   0  -1 1590.00   20.77
   0   4   1 1391.66   20.07
   0  -4  -1 1382.20   19.17
   0   4   1 1363.09   19.24
  -4   0   0  213.58    7.76
   0   4   0  277.21   10.88
   0  -4   0  272.35    9.97
   0  -4   0  256.48    9.89
  -4   0   0  233.73    8.12
   0   4   0  316.72   11.26
   0   4   0  317.04   11.00
  -4   4   0  246.60    7.34
   0   4   0  221.24    8.87
   0  -4   0  246.05    9.89
  -4   0   0  215.78    7.43
   0   4   0  213.47    8.93
   0  -4   0  231.64    8.82
   4   0   0  211.83    8.57
   0   4   0  291.29   10.57
   0   4   0  213.14    9.98
   4   0   0  263.95    8.95
   4   0   0  252.00    8.19
   0  -4   0  236.72    9.40
  -4   0   0  213.46    7.61
   0  -4   0  203.62    8.28
  -4   0   0  214.88    7.71
   0   4   0  249.34    9.76
   0  -4   0  280.83   10.06
   4   0   0  237.66    9.21
   0   4   0  227.80    8.88
   4   0   0  218.47    8.10
   0  -4   0  226.74    8.67
   4   0   0  208.37    8.53
   0   4   0  227.45   10.08
   0  -4   0  296.60   10.28
  -4   0  -1  490.13   10.88
   0  -4   1  490.60   11.00
   0   4  -1  570.90   13.50
   0  -4   1  522.48   12.05
   0  -4   1  519.35   12.27
   0   4  -1  493.94   11.20
   4   0   1  603.94   13.58
   0   4  -1  576.58   12.65
  -4   0  -1  460.64    9.38
   4   0   1  538.22   12.31
   0  -4   1  496.42   11.17
   0  -4   1  521.01   12.33
   0   4  -1  547.49   12.60
   0   4  -1  488.94   11.41
  -4   0  -1  532.86   11.00
   0  -4   1  505.19   10.66
   4   0   1  593.74   12.55
   0   4  -1  489.42   11.31
   0  -4   1  512.97   12.08
   4   0   1  591.49   11.92
   0   4  -1  497.73   11.43
   4   0   1  556.32   12.54
   0  -4   1  516.46   11.32
  -4   0  -1  657.33   13.24
   0   4  -2  584.24   13.34
  -4   0  -2  553.98   12.06
   0   4  -2  550.02   13.82
   0  -4   2  505.05   11.57
  -4   4   2  637.50   12.85
   0  -4   2  558.91   13.55
   0   4  -2  566.72   13.36
   4   0   2  690.64   14.72
   4   0   2  608.53   13.26
  -4   0  -2  588.86   11.66
   0   4  -2  537.09   12.84
   0  -4   2  504.18   11.68
   0  -4   2  566.26   14.19
   0   4  -2  508.61   12.15
  -4   0  -2  569.28   11.82
   0   4  -2  524.07   13.02
   0  -4   2  483.67   10.55
   0  -4   2  415.14   10.67
   4   0   2  664.93   13.59
   0   4  -2  510.09   12.13
   0  -4   2  576.99   14.12
   0  -4   2  573.72   13.90
   4   0   2  622.80   12.52
  -4   0  -2  598.01   11.90
   0   4  -2  527.33   12.22
   4   0   2  614.83   13.38
   0   4  -3  776.68   16.94
  -4   0  -3  730.89   15.54
   0   4  -3  635.20   15.59
   0  -4   3  613.23   13.45
   4   0   3  824.29   17.41
   0  -4   3  675.91   16.14
   0   4  -3  754.08   16.72
   4   0   3  841.01   16.39
   4   0   3  732.44   15.36
  -4   0  -3  757.69   14.90
   0  -4   3  760.47   17.78
   0   4  -3  693.79   15.14
   4   0   3  851.46   17.78
   0  -4   3  741.66   17.71
   0  -4   3  569.87   12.78
   0   4  -3  666.76   15.56
   4   0   3  890.38   18.44
  -4   0  -3  603.67   12.76
   0   4  -3  622.72   14.36
   0  -4   3  519.44   12.94
  -4   0  -3  685.28   13.52
   0  -4   3  580.86   12.34
   0   4  -3  634.78   14.09
   4   0   3  851.67   16.30
   0   4  -3  577.85   13.53
   0  -4   3  662.67   16.09
   4   0   3  751.13   15.56
   0   4  -3  648.56   14.70
  -4   0  -3  755.02   20.27
  -4   4   3  648.45   13.34
   0  -4   4  123.01    8.25
   0   4  -4  139.50    8.31
   0   4  -4  110.31    7.75
   0  -4   4  107.59    6.60
   0  -4   4  127.33    7.24
   4   0   4  147.81    8.36
   0  -4   4  115.34    7.83
   0   4  -4  146.13    8.39
   4   0   4  161.78    8.89
   0  -4   4  121.89    8.48
   0  -4   4  103.84    6.44
   0   4  -4  108.10    6.35
   4   0   4  159.29    9.04
  -4   0  -4   98.39    5.95
   0   4  -4  132.77    8.38
   0  -4   4   92.64    6.10
   4   0   4  143.61    8.70
  -4   4   4   95.93    8.77
   0  -4   4  113.97    6.62
   4   0   4  165.50    8.93
   4   0   4  156.27    8.47
   0  -4   4  112.79    7.85
   0   4  -4   96.63    6.13
  -4   0  -4   89.60    9.56
   0   4  -4  149.38    8.56
   0   4  -5  119.67    8.12
   4   0   5  124.82    8.48
   0  -4   5  100.09    6.64
   0   4  -5  116.39    8.06
   0  -4   5   81.42    7.34
  -4   0  -5  102.79    9.78
   4   0   5  139.41    9.35
   4   0   5  140.59    9.31
   0  -4   5   81.12    6.85
   4   0   5  132.08    8.90
   0   4  -5   98.86    7.86
   4   0   5  130.01    8.92
   0  -4   5   93.07    6.81
   4   0   5  124.64    8.60
   0  -4   5   97.34    7.76
   0   4  -5   94.71    7.86
  -4   0  -5   83.89    9.64
   0   4  -5  129.19    9.31
   0   4  -6  203.26   11.48
   4   0   6  245.01   13.04
   0  -4   6  182.71    9.31
   0   4  -6  195.22   11.36
   0  -4   6  141.89   10.48
   4   0   6  298.57   14.24
   4   0   6  279.05   14.24
   4   0   6  259.77   12.97
   0  -4   6  148.07   10.13
   0   4  -6  149.22   10.37
   4   0   6  243.17   13.30
   0   4  -6  261.89   13.91
   4   0   6  255.14   13.21
   0  -4   6  166.18    8.87
  -4   0  -6  173.21   12.26
   0  -4   6  143.14   10.32
   0   4  -6  203.10   11.56
   4   0   7   95.84    9.32
   4   0   7  116.53   10.55
   0   4  -7  106.70   10.11
   0   4  -8   17.72    7.82
   4   0   8   28.23    6.40
   4   0   8   20.19    6.64
   0   4  -8   20.86    6.52
   2  -5  -7   48.41    7.85
  -2  -3  -7   43.77    7.16
   3  -5   7   97.13    8.39
   2   3   7   87.68    9.29
   3   2  -7   63.13   10.63
   2  -5  -7   49.26    6.84
   3   2  -7   67.95   11.25
   3   2  -6   24.22    6.57
   3  -5   6   40.70    6.88
   3  -5   6   36.58    9.08
  -2  -3  -6   25.97    5.39
   2  -5  -6   29.38    6.02
   3  -5   6   42.81    6.18
   2   3   6   36.70    6.17
   3   2  -6   15.58    7.63
   2  -5  -6   31.42    5.84
  -2  -3  -5  453.39   15.82
   3  -5   5  518.17   16.70
  -3   5  -5  454.98   15.55
   2  -5  -5  462.88   15.00
  -3  -2   5  401.60   16.30
  -2  -3  -5  413.78   15.27
   2   3   5  447.04   16.61
  -3   5  -5  454.93   15.66
   2  -5  -5  446.75   14.96
   3  -5   5  342.88   19.83
  -2  -3  -5  401.60   13.91
  -3  -2   5  471.53   17.75
   2   3   5  505.14   17.81
  -2  -3  -5  379.60   13.96
   2  -5  -5  417.11   16.16
  -3  -2   5  315.71   15.37
   2   3   5  474.21   18.27
  -2   5   5  413.57   15.63
   3   2  -5  286.25   13.12
   2   3   5  462.98   16.83
   3   2  -5  445.48   20.01
  -2  -3  -5  377.59   12.64
  -3  -2   5  387.53   16.50
   2   3   5  429.06   16.77
   2   3   5  501.33   17.63
   3  -5   5  307.11   18.03
   3   2  -5  374.33   17.83
   2  -5  -5  492.25   15.14
  -3  -2   5  488.48   17.91
   3   2  -5  455.11   16.96
  -2   5   5  412.45   13.71
   3   2  -4   14.65    5.36
   2   3   4   15.62    4.02
  -2   5   4    8.01    3.86
   2   3   4   10.21    4.02
  -3   5  -4    9.16    3.74
  -2  -3  -4   13.92    4.11
  -3   5  -4    9.41    4.06
   2  -5  -4    9.62    3.99
  -5   3  -4    0.07    3.56
  -3  -2   4   12.18    4.60
   3  -5   4    7.70    6.16
  -2  -3  -4    7.45    3.25
  -2  -3  -4    7.63    3.56
   2  -5  -4   11.83    4.07
  -2  -3  -4   12.10    3.99
  -3   5  -4   11.20    4.06
  -3  -2   4   10.30    4.17
   2  -5  -4    8.08    3.86
   2   3   4   13.21    4.20
   2   3   4   17.69    4.57
  -2  -3  -4    6.81    3.31
  -3  -2   4   17.40    4.68
   3   2  -4   10.29    4.35
   3   2  -4   14.86    6.13
   3   2  -4   10.79    3.67
  -3  -2   4    8.02    4.03
   2  -5  -4   13.31    4.60
   2   3   4    8.82    4.19
   3  -5   4   10.24    5.40
  -2  -3  -3  404.49   12.71
  -3   5  -3  403.46   12.17
  -2  -3  -3  369.04   11.65
   2   3   3  300.19    9.65
   2  -5  -3  360.33   11.05
  -2   5   3  321.11   11.09
  -3   5  -3  351.37   11.44
  -3  -2   3  361.05   12.89
  -2   5   3  320.20   10.77
   3  -5   3  320.58   13.12
  -3   5  -3  390.38   12.08
  -2  -3  -3  357.85   11.60
   3  -5   3  199.57   15.27
  -3  -2   3  378.44   12.93
   2   3   3  379.65   13.04
   2  -5  -3  356.97   11.10
  -2  -3  -3  297.04    9.15
  -3  -2   3  374.87   12.87
  -2  -3  -3  341.82   10.98
   2  -5  -3  346.59   12.18
   3   2  -3  357.54   13.51
   2  -5  -3  361.37   10.21
   2   3   3  408.23   14.46
   3   2  -3  392.71   14.64
   2   3   3  401.65   11.24
   2   3   3  387.94   13.27
  -2   5   3  343.07   11.68
   3   2  -3  325.27   12.88
  -3  -2   3  371.08   13.11
   3  -5   3  312.79   10.72
   3   2  -3  342.42   12.88
   2   3   3  376.25   13.13
   2  -5  -3  442.83   13.21
   3   2  -3  463.92   14.76
  -3   5  -2  219.11    9.69
  -2   5   2  235.24    9.35
  -3  -2   2  272.11   11.42
  -2  -3  -2  270.44    9.78
   2   3   2  257.33    8.99
  -2   5   2  243.64    9.42
   2  -5  -2  259.66    9.62
  -2  -3  -2  275.22    9.70
  -3   5  -2  220.12   10.75
  -3  -2   2  260.55   10.69
   3  -5   2  222.93   10.41
  -2   5   2  271.92    9.68
   3  -5   2  192.69   12.14
  -3   5  -2  214.21    9.61
  -2  -3  -2  233.17    8.94
  -2  -3  -2  273.58    9.86
   3  -5   2   56.88   17.24
   2  -5  -2  262.18    9.72
   2   3   2  299.06   11.19
  -2  -3  -2  246.54    8.80
  -3  -2   2  281.88   11.70
  -3   5  -2  250.37   10.58
  -3   5  -2  254.26   10.39
   2   3   2  294.47   11.05
   3  -5   2  204.29    9.96
   3   2  -2  262.67   10.91
   2   3   2  344.87   13.02
   3   2  -2  282.39   10.92
   2  -5  -2  265.12    9.46
  -3  -2   2  201.49    7.33
  -3  -2   2  240.71   10.17
   2   3   2  297.34   11.27
   2   3   2  283.14    9.25
   3  -5   2  205.93   11.36
   3   2  -2  254.55   10.92
  -3  -2   2  260.18   10.81
   3   2  -2  267.58   10.74
  -2   5   2  257.46    9.53
   2   3   2  291.23   11.27
  -2  -3  -2  226.70    8.32
   2  -5  -2  283.18   10.74
  -2  -3  -1 1085.49   18.06
  -3   5  -1 1138.20   18.34
  -2  -3  -1  991.34   15.74
   2   3   1 1002.57   16.01
  -2   5   1 1106.63   19.37
   2  -5  -1  983.61   16.23
  -3  -2   1 1115.20   19.16
  -3   5  -1 1093.79   17.45
   3  -5   1 1176.77   17.59
  -3   5  -1 1012.68   16.06
   3  -5   1 1343.28   21.16
   2   3   1 1148.17   20.88
  -2  -3  -1  977.64   15.78
  -2  -3  -1 1029.23   17.18
  -3   5  -1 1126.25   17.97
   2  -5  -1  990.92   16.44
  -2  -3  -1 1021.52   16.98
   2   3   1 1162.75   20.86
  -3  -2   1 1077.64   18.41
  -3   5  -1 1037.95   17.41
   3  -5   1 1091.52   16.69
  -2   5   1  993.77   14.92
   2   3   1 1133.15   19.68
   3   2  -1 1234.01   21.22
   3   2  -1 1126.64   19.00
  -3  -2   1 1015.50   14.11
   2  -5  -1 1018.75   15.55
  -2  -3  -1  909.03   15.50
  -3  -2   1  940.64   16.68
  -2  -3  -1 1065.55   17.91
   3  -5   1 1297.97   17.93
   2   3   1 1232.86   21.73
  -3  -2   1 1072.98   18.33
  -3  -2   1 1152.20   19.52
   3   2  -1 1157.08   20.62
   2   3   1 1149.45   20.07
   3   2  -1 1153.86   20.01
   2   3   1 1028.11   15.38
   2   3   1 1123.97   20.78
  -2  -3  -1  937.09   14.53
   2  -5  -1 1137.95   18.78
  -2   5   1 1069.60   18.61
  -3   5  -1 1033.71   16.06
  -2   5   0  312.03   12.24
  -3  -2   0  194.49    8.82
  -2  -3   0  237.76   10.04
  -2  -3   0  248.51    9.16
   2   3   0  323.88   11.14
  -3   5   0  263.54   10.30
  -2   5   0  367.20   12.23
   2  -5   0  259.28   10.47
   3  -5   0  209.73    8.38
   3  -5   0  275.82   10.83
  -2   5   0  313.35   11.57
  -3   5   0  245.64    9.40
   2   3   0  219.43   10.95
   3   2   0  196.29   10.29
  -2  -3   0  241.03    9.12
  -3  -2   0  199.19    9.24
  -2  -3   0  247.96   10.48
   2  -5   0  250.13   10.36
   3  -5   0  200.04    8.33
   3   2   0  190.01    9.92
  -3   5   0  201.63    8.73
   2   3   0  220.87   11.19
  -2   5   0  301.68   11.03
  -3  -2   0  195.82    9.14
  -2   5   0  184.73    7.44
   2   3   0  221.06   10.00
   3   2   0  191.73    8.99
  -2  -3   0  221.92   10.00
  -3  -2   0  169.77    7.91
  -2  -3   0  203.00    9.10
   2  -5   0  194.02    8.86
   3  -5   0  202.16    8.02
  -3  -2   0  186.29    8.82
  -2  -3   0  239.05   10.10
   2   3   0  263.67   11.67
   3   2   0  214.15   10.22
   2   3   0  211.47   10.36
   3   2   0  194.76    9.50
  -2  -3   0  279.10    9.11
   3   2   0  196.76   10.05
   2   3   0  226.19   11.21
   2   3   0  273.59   10.02
  -3   5   0  228.21    9.66
   2   3  -1  440.65   10.84
  -3  -2  -1  424.40   11.60
  -3  -2  -1  343.88    8.99
  -3   5   1  360.42   10.60
   2   3  -1  420.40   10.96
  -2  -3   1  382.79    9.62
  -2   5  -1  449.58   12.34
  -2  -3   1  436.88   12.58
   3  -5  -1  390.90   10.51
   2  -5   1  425.02   10.86
   2  -5   1  573.09   14.43
  -3  -2  -1  411.81   11.35
   3   2   1  458.18   13.97
   2   3  -1  432.61   13.14
  -3  -2  -1  340.23    8.96
  -2   5  -1  481.66   12.72
  -3  -2  -1  408.07   11.23
  -2  -3   1  375.22    9.67
   3   2   1  457.58   13.45
   3  -5  -1  379.73   10.44
  -2  -3   1  410.32   11.85
   2  -5   1  418.01   10.89
  -2   5  -1  457.15   12.36
   3   2   1  429.07   12.19
   2   3  -1  418.87   12.11
  -2  -3   1  408.55   10.18
  -3  -2  -1  348.35    9.73
  -2  -3   1  379.21   11.38
   2  -5   1  451.03   10.77
  -3  -2  -1  402.52   11.36
   3   2   1  463.41   13.56
   2   3  -1  436.45   12.96
  -2  -3   1  449.20   12.79
   3   2   1  449.32   12.93
   2   3  -1  431.63   12.56
   3   2   1  452.66   13.54
  -3   5   1  419.71   11.81
  -2  -3   1  389.54    8.97
  -2  -3   1  430.97   12.05
  -2   5  -2  447.42   12.43
  -3  -2  -2  448.00   11.27
  -3  -2  -2  476.28   12.74
  -3   5   2  425.95   11.87
   3  -5  -2  431.21   10.84
   2   3  -2  422.52   12.01
  -2   5  -2  455.33   13.50
  -2  -3   2  356.57    9.32
  -2  -3   2  440.15   13.22
   2  -5   2  420.85   11.84
  -3   5   2  432.30   12.01
  -2  -3   2  475.14   14.01
   2  -5   2  470.54   13.94
  -2   5  -2  438.24   12.43
   3   2   2  485.40   14.84
  -3  -2  -2  433.14   11.18
   3   2   2  500.22   14.23
  -3  -2  -2  424.04   11.47
   3  -5  -2  425.90   10.78
  -2   5  -2  449.62   12.95
  -2  -3   2  354.28    9.39
  -2  -3   2  454.01   13.92
   2   3  -2  407.79   11.06
   2  -5   2  396.85   11.36
   3   2   2  512.56   13.84
   2   3  -2  450.97   13.51
   3   2   2  552.02   16.63
   2   3  -2  436.92   12.82
  -2  -3   2  393.84    9.72
   2  -5   2  461.33   12.30
   3   2   2  541.09   15.51
   2   3  -2  435.91   13.45
  -2  -3   2  448.96   13.45
   3   2   2  519.72   14.05
  -3   5   2  438.39   11.93
   2   3  -2  421.87   12.76
   3   2   2  492.39   14.30
   3   2   3  469.06   11.47
  -2   5  -3  627.64   16.13
  -3  -2  -3  574.99   13.47
  -3   5   3  477.05   12.59
   3  -5  -3  601.13   12.90
   2  -5   3  596.14   14.11
   2   3  -3  530.09   13.85
  -2   5  -3  545.70   15.05
  -2  -3   3  485.51   11.67
  -3   5   3  534.77   13.73
   2  -5   3  530.18   13.82
  -2  -3   3  552.11   16.29
   2  -5   3  555.88   15.37
  -2   5  -3  595.86   15.88
  -3  -2  -3  569.07   13.53
  -5   2  -3  425.85   18.05
   3   2   3  608.32   16.62
  -3  -2  -3  452.80   11.67
   3  -5  -3  596.70   13.13
  -2  -3   3  607.27   17.48
   2  -5   3  605.48   14.36
  -2  -3   3  452.03   11.07
  -2   5  -3  580.18   15.41
   2  -5   3  488.92   13.34
   2   3  -3  500.37   14.49
  -2  -3   3  613.63   17.39
   3   2   3  679.62   18.94
   2   3  -3  542.53   15.28
  -2  -3   3  454.87   10.52
  -3   5   3  568.76   14.59
   3   2   3  647.93   17.00
   2  -5   3  586.12   14.87
   2   3  -3  501.09   14.89
  -2  -3   3  566.80   16.64
   2   3  -3  519.98   15.55
   3   2   3  617.10   16.81
   3  -5  -3  705.60   15.34
  -3  -2  -3  654.22   16.49
  -3  -2  -4  121.08    7.35
  -2   5  -4  116.39    8.14
  -3   5   4  104.55    7.73
   2   3  -4   87.52    6.53
  -2  -3   4  105.24    5.80
   2   3  -4  111.72    6.76
  -2  -3   4   95.97    8.09
  -5   2  -4   92.53    7.18
   2  -5   4  100.78    7.70
  -3  -2  -4  109.01    7.15
  -2   5  -4  116.38    8.07
   3   2   4  121.33    8.22
  -5   2  -4   91.40   10.47
  -3  -2  -4   96.14    6.49
  -2  -3   4  113.08    8.95
   3   2   4  123.91    8.83
   3  -5  -4  102.51    7.25
   2   3  -4   98.02    7.76
   3   2   4  138.97    9.60
   2   3  -4  112.92    8.92
  -3   5   4  105.10    7.68
  -2  -3   4   90.65    5.79
  -3  -2  -4  100.37    6.66
   2  -5   4   88.94    6.68
  -2  -3   4  102.59    8.19
   3   2   4  110.04    8.14
   2   3  -4   70.76    6.36
   3  -5  -4  138.31    7.67
  -2  -3   4  116.63    9.11
   2   3  -4  131.36    9.69
  -2   5  -4  138.83    8.18
  -3   5   4  105.68    7.08
   2   3  -4  118.27    6.75
   3   2   4  120.41    8.57
  -3  -2  -5   79.49    6.84
  -2   5  -5   96.94    8.06
  -2  -3   5   98.01    8.98
  -2  -3   5   81.84    5.54
   2  -5   5   68.41    7.62
  -3  -2  -5   79.20    6.86
  -2  -3   5   77.40    8.23
   3   2   5   95.99    8.82
  -2   5  -5   88.43    8.02
   2  -5   5   58.18   10.55
  -3  -2  -5   80.94    7.11
  -2  -3   5   97.17    9.10
   3   2   5  116.96    9.60
   3  -5  -5   84.89    7.46
  -2  -3   5   74.51    7.61
   3   2   5  115.60    9.35
   3   2   5   99.65    9.37
  -3   5   5   74.23    6.73
   2   3  -5   74.01    8.29
  -3  -2  -5   73.81    6.37
   3   2   5  104.43    9.04
  -2  -3   5   78.95    6.07
   2  -5   5   54.34    6.11
  -2  -3   5   82.74    8.18
   3   2   5  102.51    8.93
   2   3  -5   88.61    8.70
   2   3  -5   87.17    8.39
  -2   5  -5   94.42    7.08
  -3   5   5   79.98    7.06
   2  -5   6   66.02   12.80
   3  -5  -6  157.87   10.84
   5  -2   6  222.86   11.33
   3   2   6  187.52   12.76
   2   3  -6  197.36   14.18
   2   3  -6  106.51   10.37
   2   3  -6  165.67   12.15
   3  -5  -7   46.21    7.53
   5  -2   7   82.70    8.57
   3   2   7  107.37   10.33
   2   3  -7   55.50    9.86
   2   3  -7   73.83   11.71
   4   1  -7   32.08    8.03
   4  -5   7   46.05    7.05
   1   4   7   26.78    5.84
  -1  -4  -6  101.16    9.09
   1  -5  -6  100.20    9.53
   1   4   6  110.51    9.40
   4   1  -6  115.62   13.61
   1  -5  -6  108.38    8.84
   4   1  -6   89.92   11.60
   4   1  -5   -6.05    6.78
  -4   5  -5    1.57    3.49
  -1  -4  -5   -0.44    3.49
   1  -5  -5    3.13    3.68
  -4  -1   5   -0.09    3.56
  -4   5  -5    5.09    3.65
   4   1  -5    3.21    5.72
  -4  -1   5    5.23    3.71
   1  -5  -5    0.98    4.01
   1   4   5    2.06    2.93
  -4   5  -4  635.94   15.56
  -1  -4  -4  576.39   17.01
   1  -5  -4  611.39   17.18
  -4  -1   4  619.19   16.79
  -4  -1   4  575.68   16.98
  -4   5  -4  607.39   15.40
  -1  -4  -4  549.28   16.84
   1  -5  -4  587.24   17.30
   1   4   4  588.02   17.45
  -1  -4  -4  502.84   13.16
  -4  -1   4  628.13   16.87
  -1  -4  -4  536.75   16.70
   1  -5  -4  557.36   17.87
   1   4   4  572.26   18.05
   4   1  -4  421.36   14.73
   1   4   4  556.28   15.98
  -1   5   4  537.21   16.32
   4   1  -4  453.74   19.20
  -4  -1   4  558.89   17.03
  -1  -4  -4  531.62   13.74
   1   4   4  586.55   17.54
   4   1  -4  496.44   19.82
  -1  -4  -4  534.33   15.40
   1  -5  -4  600.93   16.97
   4   1  -4  602.20   18.07
  -1  -4  -3   77.79    6.61
  -1  -4  -3   70.20    6.62
   1  -5  -3   59.07    5.88
  -4  -1   3   56.44    5.74
   1   4   3   56.36    5.16
  -1  -4  -3   61.81    6.48
   1  -5  -3   63.80    5.92
   1   4   3   72.65    6.68
  -1  -4  -3   54.42    4.77
  -4  -1   3   54.81    5.63
  -1  -4  -3   68.14    6.47
   1  -5  -3   61.22    6.44
   1   4   3   63.40    6.88
   4   1  -3   64.60    7.05
   4   1  -3   63.20    8.38
   1   4   3   66.70    6.63
   1   4   3   72.29    6.20
  -4  -1   3   57.35    5.78
  -1   5   3   67.57    6.21
   4   1  -3   51.47    5.66
   1   4   3   70.41    6.64
  -1  -4  -3   63.48    6.13
   1  -5  -3   77.97    7.14
  -4  -1   3   59.85    5.76
  -1  -4  -2  430.70   12.03
   1  -5  -2  457.64   12.68
   1   4   2  403.84   11.75
  -4  -1   2  483.88   13.02
  -1  -4  -2  451.51   12.03
   1   4   2  415.94   10.64
  -1  -4  -2  424.55   12.09
   1  -5  -2  438.93   12.58
  -1  -4  -2  404.39   10.76
   1   4   2  512.62   14.62
  -4   5  -2  472.28   12.21
  -4  -1   2  474.37   12.68
  -1   5   2  454.72   12.31
   1   4   2  487.00   13.89
   1  -5  -2  457.59   12.19
   1   4   2  538.39   15.44
   4   1  -2  600.59   16.68
  -4  -1   2  490.29   12.72
  -1   5   2  425.34   11.45
   1   4   2  466.34   13.81
  -4  -1   2  461.60   12.93
   4   1  -2  474.32   14.90
   1   4   2  440.62   11.81
   4   1  -2  490.87   14.81
  -1   5   2  424.70   12.20
   1   4   2  508.28   14.71
  -1  -4  -2  442.60   12.05
   1  -5  -2  504.53   14.33
  -1  -4  -1   57.01    6.33
  -4  -1   1   60.03    7.92
  -1  -4  -1   44.10    6.18
   1  -5  -1   49.55    6.57
   1   4   1   40.63    6.33
   1   4   1   31.08    6.51
  -1   5   1   37.52    6.70
   1   4   1   41.52    6.64
   1  -5  -1   30.61    5.12
  -4   5  -1  177.54    9.71
  -1  -4  -1   40.59    6.01
  -1  -4  -1   59.48    6.07
  -1  -4  -1   50.25    5.86
  -4  -1   1  116.26    9.63
  -4  -1   1   91.37    9.07
   1   4   1   63.41    7.43
   1  -5  -1   29.21    5.12
   1  -5  -1   23.65    5.24
  -1   5   1   50.97    6.00
   1   4   1   59.58    6.82
   1  -5  -1   33.85    6.42
   4   1  -1   87.11    9.33
   4   1  -1   89.25    8.68
   1  -5  -1   64.74    6.86
  -4  -1   1   61.69    7.89
  -1  -4  -1   50.96    6.18
   1   4   1   59.49    7.48
  -4  -1   1   76.67    8.06
   4   1  -1   99.45    9.56
  -1   5   1   35.36    5.85
  -1   5   1   34.60    5.50
   1   4   1   54.60    6.95
   4   1  -1   78.68    8.60
   1   4   1   53.27    7.25
   1  -5  -1   54.36    7.27
   1  -5  -1   21.72    5.23
  -1  -4  -1   45.29    6.60
  -1   5   1   44.06    6.58
  -1   5   0 1219.13   20.39
  -4  -1   0 1248.31   19.02
   1  -5   0 1179.01   17.00
  -1  -4   0 1136.88   18.76
  -1  -4   0 1079.15   17.43
   1   4   0 1124.21   18.61
  -1   5   0 1125.42   19.37
   1  -5   0 1067.79   17.54
  -4  -1   0 1299.70   19.29
  -1   5   0 1229.57   19.83
  -4   5   0 1185.80   17.07
  -4   5   0 1171.15   18.11
  -1   5   0 1045.60   16.15
   1   4   0 1198.92   20.37
  -4  -1   0 1253.21   18.82
  -1  -4   0 1072.44   17.61
   1  -5   0 1065.40   17.65
   1  -5   0 1096.17   16.21
  -1  -4   0 1114.45   18.56
   4   1   0 1315.10   22.36
   1   4   0 1263.25   22.22
   4   1   0 1559.20   23.43
  -1   5   0 1091.51   17.30
   1   4   0 1169.23   19.66
   4   1   0 1362.18   20.44
  -1  -4   0 1125.01   17.52
   1  -5   0 1112.07   16.27
  -4  -1   0 1089.26   16.88
  -1  -4   0 1135.88   18.74
   1  -5   0 1105.20   17.07
   1  -5   0  981.07   15.28
  -4  -1   0 1230.66   18.86
   1  -5   0 1162.84   16.76
  -1  -4   0 1145.92   18.82
  -1   5   0 1126.62   17.06
   1   4   0 1207.23   20.62
   4   1   0 1431.36   22.84
  -1   5   0 1093.02   17.00
   1   4   0 1201.79   20.51
   4   1   0 1384.88   21.71
   4   1   0 1307.21   22.23
  -1  -4   0 1097.47   16.99
   1   4   0 1262.74   22.28
   1  -5   0 1166.48   19.04
   1   4   0 1179.53   18.98
  -5   1  -1   83.97    8.24
   1   4  -1  192.50   10.78
  -4  -1  -1   54.13    6.85
   1  -5   1  105.85    8.70
  -1  -4   1  128.01   10.19
   1   4  -1  161.05   10.63
  -1   5  -1  228.17   11.74
  -1  -4   1  163.01    8.98
   1  -5   1  223.50   10.43
  -4   5   1   51.25    6.51
  -1   5  -1  280.02   12.65
   1   4  -1   94.37    8.67
   4   1   1   32.54    8.00
  -4  -1  -1   44.64    6.22
  -1  -4   1  156.55    8.95
  -1  -4   1  152.11    9.73
   1  -5   1  149.27    9.11
   4   1   1   50.17    7.44
   1  -5   1  211.39   10.34
   4   1   1   39.96    8.75
   1   4  -1  111.88    8.47
  -1   5  -1   89.41    7.46
  -1  -4   1  192.45    8.60
   1  -5   1   88.60    7.26
   1  -5   1  237.88    9.64
   4   1   1   24.11    6.76
   1  -5   1  110.61    8.96
   1   4  -1   85.81    8.88
  -1   5  -1   81.92    7.32
  -1  -4   1  148.87   10.49
   4   1   1   37.83    7.80
   1   4  -1  109.94    8.99
  -1   5  -1   82.86    7.28
   4   1   1   32.75    7.39
   4   1   1   43.88    7.42
  -1  -4   1  144.80    9.33
   1  -5   1  117.97    8.63
   1   4  -2  431.40   13.08
   1  -5   2  414.40   11.51
  -1  -4   2  352.08   10.04
  -1  -4   2  424.31   13.13
   1  -5   2  373.03   10.97
  -4   5   2  421.83   11.73
   1  -5   2  465.90   13.84
  -1   5  -2  431.00   12.95
   1   4  -2  443.13   12.13
  -1  -4   2  451.81   13.88
   4   1   2  517.52   15.56
  -5   1  -2  492.88   16.47
   1  -5   2  468.03   12.97
  -1   5  -2  450.02   13.08
  -4  -1  -2  386.67   10.42
   4   1   2  482.02   14.47
  -1  -4   2  446.05   13.78
  -1  -4   2  339.30   10.00
   1  -5   2  468.62   13.05
   1  -5   2  363.55   10.97
   4   1   2  479.52   12.72
   1   4  -2  414.30   12.53
  -1   5  -2  401.49   11.33
  -1  -4   2  362.84    9.81
   1  -5   2  395.47   10.82
   4   1   2  541.03   14.73
   1   4  -2  413.02   12.88
  -1   5  -2  384.59   10.42
   1  -5   2  417.08   11.64
  -1  -4   2  422.64   13.25
   4   1   2  504.18   13.83
   1   4  -2  386.87   12.32
  -1   5  -2  399.53   10.81
   4   1   2  480.57   14.52
  -4  -1  -2  548.06   14.71
  -4   5   2  491.38   13.07
  -1   5  -2  447.05   12.94
  -1   5  -3   64.64    6.29
  -4   5   3   60.83    6.18
   1  -5   3   49.68    5.50
  -1  -4   3   55.05    5.15
  -1  -4   3   63.01    6.49
   1  -5   3   50.61    5.50
   1  -5   3   64.75    6.45
  -1   5  -3   66.76    6.34
   4   1   3   74.09    7.19
  -5   1  -3   47.93    8.09
   1   4  -3   44.43    5.52
   4   1   3   66.23    6.51
  -4  -1  -3   55.93    5.37
  -1   5  -3   59.90    6.19
  -1  -4   3   59.83    6.92
   1  -5   3   54.72    6.39
  -1  -4   3   49.77    4.92
   1  -5   3   53.04    5.34
  -1   5  -3   50.94    4.98
   1   4  -3   59.38    5.92
   4   1   3   76.97    7.78
  -1  -4   3   65.21    6.95
   1   4  -3   55.13    5.91
  -1   5  -3   63.94    6.33
  -1  -4   3   48.20    4.67
   1  -5   3   61.33    5.67
   4   1   3   83.92    7.27
  -4  -1  -3   58.67    5.56
   1   4  -3   46.31    5.63
   1  -5   3   49.03    5.60
   4   1   3   71.62    6.28
  -1  -4   3   57.15    6.48
   1  -5   3   57.11    6.28
   1   4  -3   55.47    5.96
  -1   5  -3   55.48    5.32
   4   1   3   66.62    6.69
  -4   5   3   59.61    5.94
   1   4  -4  540.16   15.46
  -1   5  -4  546.50   17.35
  -1  -4   4  436.40   13.08
   1  -5   4  479.91   14.83
  -1  -4   4  486.25   16.86
  -1  -4   4  512.96   13.86
   1  -5   4  461.94   14.68
   1   4  -4  503.88   15.25
  -1   5  -4  546.93   17.20
   1  -5   4  555.47   17.05
  -5   1  -4  321.09   16.86
   4   1   4  551.46   17.08
  -4  -1  -4  500.23   15.29
   1   4  -4  472.34   14.11
  -1  -4   4  528.49   18.86
   1  -5   4  560.02   17.17
   4   1   4  619.08   18.73
  -1   5  -4  513.14   16.16
  -1  -4   4  393.18   12.54
  -1   5  -4  388.97   11.95
   1   4  -4  413.12   14.06
   4   1   4  637.84   20.10
   1   4  -4  489.89   17.89
  -1   5  -4  488.47   15.62
  -4  -1  -4  454.62   13.86
  -1  -4   4  444.16   12.74
   4   1   4  596.36   17.22
   1  -5   4  452.03   14.61
   1  -5   4  480.64   14.99
  -1  -4   4  474.01   17.19
   4   1   4  558.15   17.30
   1   4  -4  367.55   13.32
  -1   5  -4  378.19   11.76
   4   1   4  610.64   18.41
   1   4  -4  579.14   18.48
  -1   5  -4  582.76   16.99
  -4  -1  -4  616.53   21.70
  -1  -4   4  538.10   18.84
  -4   5   4  486.40   14.49
   1   4  -5   -1.15    4.93
  -1   5  -5   -0.09    4.41
   1   4  -5    0.98    3.80
  -1  -4   5   -2.73    3.58
   1  -5   5    4.26    4.04
   1  -5   5    5.75    4.11
   1   4  -5    2.21    3.64
   1  -5   5    1.61    3.46
   1   4  -5    0.06    3.28
  -1   5  -5    1.62    2.83
   4   1   5    3.41    3.61
   1   4  -5   -0.49    4.20
   1  -5   5   -1.86    4.14
   1  -5   5   -1.54    3.71
  -4   5   5   -0.07    3.79
  -4  -1  -5    2.33    6.27
  -1  -4   6   92.10    6.92
   1  -5   6   72.14    8.05
   5  -1   6  122.72    9.74
   4   1   6  125.47   10.99
  -1   5  -6  128.55   10.33
   1   4  -6  131.57   11.41
   4   1   6  118.59    9.44
   1   4  -6   69.20    8.12
   1   4  -6   85.62    9.31
  -1   5  -6   85.57    8.50
  -1   5  -7   27.64    7.84
  -1   5  -7   35.40    6.53
   0  -5  -5   50.72    7.35
   0  -5  -5   61.82    7.22
   0  -5  -4   68.41    7.39
   0   5   4   74.24    7.35
   0  -5  -4   76.93    7.34
   0  -5  -3  336.32    9.84
   0   5   3  428.44   14.37
   0   5   3  402.08   14.61
   0   5   3  380.85   13.70
   0   5   3  372.22   13.20
   0   5   3  422.14   14.42
   0  -5  -3  449.27   15.00
   0  -5  -3  456.14   13.55
   0  -5  -2  309.41   10.58
   0  -5  -2  296.80   11.37
   0  -5  -2  290.75   11.39
   0  -5  -2  289.10    9.73
   0   5   2  355.03   12.94
   0   5   2  319.88   11.94
   0  -5  -2  302.58   11.34
   0   5   2  320.31   12.56
   0   5   2  308.88   11.73
   0   5   2  296.42   11.19
   0   5   2  350.86   12.92
   0  -5  -2  334.09   12.90
   0  -5  -1  247.66    9.51
   0  -5  -1  276.74   10.61
   0  -5  -1  250.07    9.52
   0   5   1  251.38   10.52
   0  -5  -1  263.13   10.59
   0  -5  -1  236.50    9.30
   0   5   1  291.79   11.91
   0   5   1  259.15   10.40
   0  -5  -1  271.00   10.39
   0  -5  -1  244.43    9.43
   0   5   1  265.92   10.85
   0   5   1  280.28   10.99
   0   5   1  275.66   11.26
   0  -5  -1  266.81   11.04
   0   5   1  300.20   12.09
   0  -5   0  162.32    8.63
   0  -5   0  153.96    8.60
   0   5   0  140.42    8.23
   0  -5   0  158.15    8.62
   0  -5   0  149.22    8.50
   0  -5   0  154.85    8.45
   0   5   0  143.22    8.29
   0  -5   0  150.86    8.10
   0  -5   0  152.41    8.55
   0   5   0  148.32    8.68
   0   5   0  140.83    8.57
   0  -5   0  173.42    9.30
   0   5   0  187.69   10.03
   0   5  -1  707.23   17.06
   0  -5   1  617.77   14.97
   0  -5   1  617.84   14.77
   0   5  -1  742.01   16.97
   0   5  -1  641.60   15.26
   0  -5   1  646.86   15.24
   0  -5   1  598.20   14.72
   0   5  -1  649.02   15.58
   0  -5   1  606.16   13.49
   0  -5   1  635.01   15.12
   0   5  -1  658.04   15.80
   0  -5   1  650.31   15.24
   0   5  -1  643.38   15.67
   0  -5   2  171.03   10.17
   0  -5   2  149.11    9.54
   0  -5   2  158.97    8.45
   0   5  -2  183.22   10.61
   0  -5   2  180.16   10.43
   0  -5   2  155.23    8.40
   0   5  -2  166.89    9.38
   0   5  -2  163.92    9.26
   0  -5   2  165.77    8.43
   0  -5   2  158.45    9.78
   0   5  -2  146.66    8.78
   0   5  -2  152.25    8.89
   0  -5   3  191.93   10.04
   0  -5   3  224.76   10.41
   0   5  -3  225.85   10.58
   0  -5   3  240.44   11.69
   0  -5   3  231.27   11.65
   0  -5   3  191.60   10.16
   0   5  -3  181.52    9.67
   0   5  -3  196.75   10.10
   0   5  -4    9.66    4.67
   0  -5   4   10.01    4.04
   0   5  -4    3.83    3.20
   0  -5   5  254.19   11.61
   0   5  -5  301.15   15.87
  -3  -3   0  800.72   17.86
   3  -6   0  719.55   15.63
   3   3   0  850.90   21.36
  -3  -3   0  760.28   17.24
  -3  -3   0  771.92   17.06
   3  -6   0  706.44   15.68
   3   3   0  812.37   18.89
  -3  -3   0  715.10   14.52
  -3  -3   0  787.65   17.65
   3   3   0  885.42   20.84
   3   3   0  856.80   20.20
  -3   6   0  826.31   18.59
  -3   6  -1  166.55   12.05
  -3  -3  -1   57.28    6.60
  -3  -3   1  110.66    9.62
  -3  -3  -1   63.63    7.25
   3  -6   1  180.95   10.89
   3  -6  -1    8.81    7.15
   3  -6   1  242.35   13.92
  -3   6  -1  211.88   11.64
   3   3   1   43.61    8.60
  -3  -3  -1   46.37    6.40
  -3  -3   1  143.39   10.71
   3  -6   1  167.20   10.35
   3  -6  -1   12.75    6.94
  -3  -3   1  133.15   10.36
  -3  -3   1  115.79    7.31
  -3  -3  -1   59.74    6.52
  -3  -3   1  115.44    9.62
   3   3   1   54.60    8.83
   3   3  -1  116.65   10.84
   3   3   1   48.06    8.30
   3   3  -1   99.16    9.73
  -3   6   1   43.94    7.02
  -3   6  -2  325.96   12.53
   3  -6  -2  297.85   10.70
   3  -6   2  286.41   13.29
   3   3   2  336.43   14.39
   3  -6  -2  303.29   10.76
   3   3   2  353.60   14.21
   3  -6   2  292.35   12.25
   3   3  -2  287.38   12.90
  -3   6   2  285.02   11.86
   3   3   2  343.82   13.75
   3   3  -2  271.96   12.58
   3   3  -3   43.91    7.56
   3  -6   3   31.55    7.26
   3   3   3   49.88    7.33
   3   3   3   55.44    7.55
   3   3  -3   39.29    6.49
   3   3   3   42.92    6.57
   3   3  -3   36.73    6.47
  -3  -3  -3   37.02    5.09
   3   3   4  378.36   17.07
   3   3  -4  467.49   22.14
   3   3   4  457.12   18.56
   3   3   4  398.36   16.52
   3  -6  -4  439.52   15.20
   3   3  -4  417.04   19.40
   3   3  -5    2.90    4.77
   3   3  -5    6.85    6.07
   3   3   5    5.41    4.36
   3   3  -5    4.63    4.66
   4   2  -5   41.90    7.46
  -2  -4  -5   40.21    6.24
   4   2  -5   37.97    8.90
   4   2  -5   39.37    7.13
  -2  -4  -5   49.89    6.34
   2  -6  -5   55.16    7.20
  -2  -4  -4   54.62    6.44
   4   2  -4   53.39    9.73
   2   4   4   71.60    7.93
   2   4   4   71.54    7.65
   4   2  -4   60.10    8.74
  -2  -4  -4   62.79    6.59
   2  -6  -4   76.12    7.74
   4   2  -4   63.36    8.09
   2   4   3  323.60   14.70
   4   2  -3  381.84   18.97
   2   4   3  385.85   16.12
   2   4   3  332.67   14.44
  -2  -4  -3  315.09   11.80
   2  -6  -3  364.59   14.37
   2   4   2  270.62   13.15
   2   4   2  286.18   13.14
   4   2  -2  251.59   13.37
   2   4   2  276.30   12.84
   4   2  -2  256.63   13.32
  -2  -4  -2  262.97   10.95
   2  -6  -2  268.06   12.27
  -4   6  -1  268.77   11.03
   2   4   1  230.96   11.84
  -4  -2   1  238.13   10.76
  -4  -2   1  237.47   10.64
   4   2  -1  243.58   12.16
   4   2  -1  256.71   11.87
   2  -6  -1  183.00    8.98
   2   4   1  256.02   12.28
   4   2  -1  260.51   12.64
   2   4   1  240.01   11.65
   4   2  -1  242.55   12.08
  -2  -4  -1  189.24    9.09
  -4  -2   0  210.34   10.83
  -2  -4   0  143.00    7.95
  -4  -2   0  189.66   10.56
   2  -6   0  160.31   11.27
   2   4   0  123.06    9.84
  -4  -2   0  196.52   10.73
  -2  -4   0  131.75    7.84
   4   2   0  163.93   11.79
   4   2   0  170.38   10.57
   2  -6   0  111.37    8.11
  -4  -2   0  202.82   10.61
   2   4   0  146.35   10.29
   4   2   0  188.70   12.40
   2   4   0  135.62    9.83
   4   2   0  170.58   11.45
  -2  -4   0  135.06    7.66
   2  -6   1  659.18   18.45
   4   2   1  661.59   20.25
   4   2   1  725.55   20.08
   4   2   1  651.67   17.22
   4   2   1  678.76   19.18
   2   4  -1  606.75   17.66
   4   2   1  651.51   18.35
   2   4  -1  559.78   16.95
   2  -6   2  131.72   11.29
   4   2   2  164.57   11.34
   4   2   2  178.96   11.37
   2   4  -2  126.19    9.62
   4   2   2  156.41   10.51
   2   4  -2  131.29    9.59
   2  -6   3  177.60   10.97
   4   2   3  218.67   12.74
   4   2   3  212.90   12.16
   2   4  -3  165.49   10.77
   4   2   3  218.42   11.73
   2   4  -3  171.86   10.98
  -2   6  -3  209.11   10.47
   2   4  -4    8.91    5.72
  -2  -4   4    6.19    3.83
   4   2   4    3.82    4.86
   4   2   4   15.04    5.27
   4   2   4    7.43    4.57
   2   4  -4    6.86    3.75
   4   2   5  298.05   15.78
   4   2   5  264.15   13.70
  -1   6   4    7.41    3.63
  -1   6   4    4.95    3.65
  -1   6   3  182.56    9.90
   1   5   3  199.07   11.71
  -1   6   3  154.73    9.13
   1   5   3  190.42   10.89
  -1  -5  -3  188.13   10.54
   1  -6  -3  185.01   10.77
   1   5   2  120.32    9.25
   1   5   2  135.79    9.67
  -1   6   2  122.22    8.06
   1   5   2  139.70    9.55
  -1  -5  -2  132.67    8.87
   1  -6  -2  144.73    9.59
   1   5   1  459.29   15.57
   1   5   1  507.75   16.45
  -1   6   1  443.94   13.58
   1   5   1  504.82   16.02
  -1  -5  -1  483.93   14.41
   1   5   0  142.48   10.27
   1   5   0  150.12   10.46
   5   1   0  133.50   10.74
   1   5   0  156.47   10.39
  -1   6   0  119.86    8.52
   1   5  -1  198.21   10.75
   1   5  -1  201.15   10.66
   1  -6   2  204.37   11.91
   1   5  -2  166.70   10.21
   1   5  -2  191.23   10.50
   1   5  -3  217.31   12.03
   1   5  -3  224.01   12.34
   0   0   0    0.00    0.00


TITL +KR_A_028A_Sphere04 in P-3m1
REM P-3m1 (#164 in standard setting)
CELL 0.71073   3.782256   3.782256   6.020252  90.0000  90.0000 120.0000
ZERR    1.00   0.000273   0.000273   0.000467   0.0000   0.0000   0.0000
LATT  1
SYMM -y, x-y, z
SYMM -x+y,-x, z
SYMM  y, x,-z
SYMM  x-y,-y,-z
SYMM -x,-x+y,-z
SFAC Cr Te
UNIT 1.00 2.00
REM  CrysAlisPro recorded range (K): Min=120.0; max=120.0; aver:120.0
TEMP -153
SIZE 0.03 0.19 0.24
TREF
HKLF 4
END
_computing_structure_solution     'SHELXT 2018/2 (Sheldrick, 2018)'
;
_shelx_hkl_checksum              65107
_olex2_submission_special_instructions 'No special instructions were received'
_oxdiff_exptl_absorpt_empirical_details 
;
Empirical correction (ABSPACK) includes:
- Absorption correction using spherical harmonics
- Frame scaling
;
_oxdiff_exptl_absorpt_empirical_full_max 2.419
_oxdiff_exptl_absorpt_empirical_full_min 0.589
_exptl_crystal_preparation       'Magnetic properties'
